# Supplementary material for: The Amphibian Major Histocompatibility Complex—A Review and Future Outlook
Source: J Mol Evol. 2025 Jan 7;93(1):38–61. doi: 10.1007/s00239-024-10223-7 (PMC11850509; doi:10.1007/s00239-024-10223-7)
Supplement: Supplementary file 1 — Supplementary file1 (XLSX 90 KB) [file 239_2024_10223_MOESM1_ESM.xlsx]

## Sheet: README
The amphibian major histocompatibility complex – a review and future outlook
by
Joana Sabino-Pinto1,*, Martine E. Maan1
on
Journal of Molecular Ecology
1. Groningen Institute for Evolutionary Life Sciences, University of Groningen, Groningen, Netherlands
* Corresponding author – email: joanasabinopinto@gmail.com
Supplementary Table 1. Compilation of the literature analysed in this review and summary of the information provided.
	Ref	Reference, Authors and year
	Year	Year of publication
	Title	Title of publication
	Gene	MHC gene explored in the publication
	Species	Species analysed in the publication
	Order	Order to which the species belongs to
	Selection	Type of selection identified to act on the gene
Diseases	Disease	Disease analysed in the publication (includes mucossome and skin grafts)
	Susceptible	How the gene relates to susceptibility (pathogen growth with host disease) to the disease
	Resistant	How the gene relates to resistance (pathogen growth without host disease) to the disease
	Tolerant	How the gene relates to tolerance (no pathogen growth) to the disease
	Other	Other ways the gene relates to disease
Habitat/Distribution	Patterns	How the gene related to geographical/distribution patterns
Loci	Diversity (alleles/ind)	Metric of diversity of the gene, number of different alleles identified divided by the number of individuals studied
	Diversity Corected	Diversity corrected for the number of loci found
	n	Number of loci found (mostly identified as maximum number alleles found in an individual divided by 2 - to acount for diploidy)
	TSP	Trans-species polymorphism (was an allele present in other species, from the same publication, or literature). 0: no; 1: yes
Ontogeny	early	How the gene is expressed in early larval stages
	middle	How the gene is expressed in middle larval stages
	metamorphosis	How the gene is expressed in late larval stages and around metamorphosis
	adult	How the gene is expressed in adults
	Alternative splicing	Was alternative splicing detected? 0: no; 1: yes. What type of alternative splicing was observed. Between brackets, identifies the element not present
	Organization	Contributions to the general MHC organization
	Other	Other observations
	data	Type of data used to identify the gene

## Sheet: Data
								Health					Habitat/Distribution	Loci/Alleles				Ontogeny/Behaviour
Ref	Year	Title	Gene	Species	Order	Family	Selection	Disease	Susceptible	Resistant	Tolerant	Other	Patterns	Diversity (alleles/ind)	Diversity Corected	n	AlleleSharing	early	middle	metamorphosis	adult	Alternative splicing	Organization	Other	data
Roux & Volpe, 1975	1975	Evidence for a major histocompatibility complex in the leopard frog	-	Rana pipiens	Anura	Ranidae	-	-	-	-	-	-	-	-	-	-	-	-	-	-	-	-	-	it exists	Isogenic lines
Du Pasquier et al. 1979	1979	Ontogeny of immunity in amphibians: changes in antibody repertoires and appearance of adult major histocompatibility antigens in Xenopus	Classical MHC class I and II	Xenopus laevis	Anura	Pipidae	-	-	-	-	-	-	-	-	-	-	-	-	-	-	-	-	-	tadpoles react to adult cells, adults react to tadpole cells	Isogenic lines
Barlow et al. 1981	1981	Prolonged survival of major histocompatibility complex-disparate skin allografts transplanted to the metamorphosing frog, Xenopus laevis	Classical MHC class I and II	Xenopus laevis	Anura	Pipidae	-	-	-	-	-	-	-	-	-	-	-	-	-	Aception of donor tissue if shares one allele	Rejection of donor tissue	-	-	-	Isogenic lines
Bernard et al. 1981	1981	Genetic control of T helper cell function in the clawed toad Xenopus laevis	Classical MHC class I and II	Xenopus laevis	Anura	Pipidae	-	-	-	-	-	-	-	-	-	-	-	-	-	-	-	-	-	T/B-cells collaborate better when they differ by a single MHC allele	Immunochemistry
Plytycz, 1981	1981	The MHC: Analyzing allograft rejection patterns in urodele and anuran amphibians	-	NA	NA	NA	-	Transplant	-	-	-	-	-	-	-	-	-	-	-	-	-	-	-	-	review
DiMarzo & Cohen, 1982a	1982	An in vivo study of the ontogeny of alloreactivity in the frog, Xenopus laevis	Classical MHC class I and II	Xenopus laevis	Anura	Pipidae	-	-	-	-	-	-	-	-	-	-	-	Aception of donor tissue	-	Rejection of donor tissue	-	-	-	-	Isogenic lines
DiMarzo & Cohen, 1982b	1982	Immunogenetic aspects of in vivo allotolerance induction during the ontogeny of Xenopus laevis	Classical MHC class I and II	Xenopus laevis	Anura	Pipidae	-	-	-	-	-	-	-	-	-	-	-	Aception of donor tissue	-	Rejection of donor tissue	-	-	-	-	Isogenic lines
Du Pasquier & Blomberg, 1982	1982	The expression of antibody diversity in natural and laboratory-made polyploid individuals of the clawed toad Xenopus	Classical MHC class I and II	X. tropicalis / Xenopus laevis / X. ruwenzoriensis	Anura	Pipidae	-	-	-	-	-	-	-	does not increase with ploidy level	-	-	-	-	-	-	-	-	-	antibody diversity correlated to ploidy level	Immunochemistry
Du Pasquier & Horton, 1982	1982	Restoration of antibody responsiveness in early thymectomized Xenopus by implantation of major histocompatibility complex-mismatched larval thymus	Classical MHC class I and II	Xenopus laevis/gilli / Xenopus laevis/muelleri	Anura	Pipidae	-	Transplant	-	-	-	thymectomized individuals have normal B/T-cell activity following	-	-	-	-	-	-	-	-	-	-	-	-	Isogenic lines
Barlow & Cohen, 1983	1983	The thymus dependency of transplantation allotolerance in the metamorphosing frog Xenopus laevis	Classical MHC class I and II	Xenopus laevis	Anura	Pipidae	-	-	-	-	-	-	-	-	-	-	-	-	-	-	-	-	-	thymectomy generate donor tolerance	Isogenic lines
Kaye et al. 1983	1983	Tolerance maintenance depends on persistence of the tolerizing antigen: evidence from transplantation studies on Xenopus laevis	Classical MHC class I and II	Xenopus laevis	Anura	Pipidae	-	-	-	-	-	-	-	-	-	-	-	do not reject different donor tissue when transplanted as embryo	do not reject different donor tissue when transplanted as embryo	do not reject different donor tissue when transplanted as embryo	do not reject different donor tissue when transplanted as embryo	-	-	successful eye transplant generated tolerance to donor tissue.	Isogenic lines
Nagata & Cohen, 1983	1983	Specific in vivo and nonspecific in vitro alloreactivities of adult frogs (Xenopus laevis) that were thymectomized during early larval life	Classical MHC class I and II	Xenopus laevis	Anura	Pipidae	-	-	-	-	-	-	-	-	-	-	-	-	-	-	-	-	-	Rejection of skin graphs in thymectomized hosts can be created by injecting splenic and peripheral blood leukocytes under the graph from a different donor	Isogenic lines
Obara et al. 1983	1983	Response to skin grafts exchanged among siblings of larval and adult gynogenetic diploids in Xenopus laevis	Classical MHC class I and II	Xenopus laevis	Anura	Pipidae	-	-	-	-	-	-	-	-	-	1	-	-	-	Reduced survival with skin transplants	-	-	-	-	Isogenic lines
Gearing et al. 1984	1984	Restoration of the antibody response to sheep erythrocytes in thymectomized Xenopus implanted with MHC-compatible or MHC-incompatible thymus	Classical MHC class I and II	Xenopus laevis	Anura	Pipidae	-	-	-	-	-	-	-	-	-	-	-	-	-	-	-	-	-	transplanted thymus get colonized by host derived lymphocytes	Isogenic lines
Nagata & Cohen, 1984	1984	Induction of T cell differentiation in early-thymectomized Xenopus by grafting adult thymuses from either MHC-matched or from partially or totally MHC-mismatched donors	Classical MHC class I and II	Xenopus laevis	Anura	Pipidae	-	-	-	-	-	-	-	-	-	-	-	-	-	-	-	-	-	donor cells can be found in the thymus up to 1 year	Isogenic lines
Plytycz, 1984a	1984	MHC zygosity in the frog, Rana temporaria	Classical MHC class I and II	Xenopus laevis	Anura	Pipidae	-	-	-	-	-	-	-	-	-	-	-	-	-	-	-	-	-	Polymorphism smaller than in mammal populations	Isogenic lines
Plytycz, 1984b	1984	Differental polymorphism of the amphibian MHC	-	NA	NA	NA	-	Transplant	-	-	-	-	-	-	-	-	-	-	-	-	-	-	-	-	review
Flajnik et al. 1985	1985	Immune responses of thymus/lymphocyte embryonic chimeras: studies on tolerance and major histocompatibility complex restriction in Xenopus	-	Xenopus laevis/gilli	Anura	Pipidae	-	-	-	-	-	-	-	-	-	-	-	-	-	-	-	-	-	Anterior embryo transplant, tolerated donor, but immune responses peak later than controls	Isogenic lines
Kaufman et al. 1985a	1985	Xenopus MHC class II molecules. II. Polymorphism as determined by two-dimensional gel electrophoresis	Classical MHC class II	Xenopus laevis	Anura	Pipidae	-	-	-	-	-	-	-	-	-	>1	-	-	-	-	-	-	-	-	Immunochemistry
Kaufman et al. 1985b	1985	Xenopus MHC class II molecules. I. Identification and structural characterization	Classical MHC class II	Xenopus laevis	Anura	Pipidae	-	-	-	-	-	-	-	-	-	-	-	-	-	-	present	-	-	-	Immunochemistry
Nakamura, 1985	1985	Lethal graft-versus-host reaction induced by parental cells in the clawed frog, Xenopus laevis	Classical MHC class I and II	Xenopus laevis	Anura	Pipidae	-	-	-	-	-	-	-	-	-	-	-	-	-	-	-	-	-	adults can become tolerant to divergent MHC's if sensitized	Isogenic lines
Arnall & Horton, 1986	1986	Impaired rejection of minor-histocompatibility-antigen-disparate skin grafts and acquisition of tolerance to thymus donor antigens in allothymus-implanted, thymectomized Xenopus	Classical MHC class I and II	Xenopus laevis / Xenopus laevis/gilli	Anura	Pipidae	-	-	-	-	-	-	-	-	-	-	-	-	-	-	-	-	-	transplanted thymus provides tolerance to donor (and self)	Isogenic lines
Kobel & Du Pasquier, 1986	1986	Genetics of polyploid Xenopus	Classical MHC class I and II	Xenopus sp.	Anura	Pipidae	-	-	-	-	-	-	-	-	-	-	-	-	-	-	-	-	-	diploidization is a time dependent process	dataset
Nakamura et al. 1986	1986	Cosegregation of the polymorphic C4 with the MHC in the frog, Xenopus laevis	Complement	Xenopus laevis	Anura	Pipidae	-	-	-	-	-	-	-	-	-	-	-	-	-	-	-	-	-	it exists	Immunochemistry
Salter-Cid et al. 1996	1986	RING3 is linked to the Xenopus major histocompatibility complex	ring3	Xenopus laevis	Anura	Pipidae	-	-	-	-	-	-	-	-	-	-	-	-	-	-	-	-	in MHC I or II region	-	Immunochemistry/Sequence
Arnall & Horton, 1987	1987	In vivo studies on allotolerance perimetamorphically induced in control and thymectomized Xenopus	Classical MHC class I and II	Xenopus laevis / Xenopus laevis/gilli	Anura	Pipidae	-	-	-	-	-	-	-	-	-	-	-	-	-	-	-	-	-	Do not reject donor tissue, but react to donor splenocytes	Isogenic lines
Flajnik et al. 1987	1987	Changes in the immune system during metamorphosis of Xenopus	-	NA	NA	NA	-	-	-	-	-	-	-	-	-	-	-	II present throughout ontogeny	-	I appears at metamorphosis	-	-	-	-	review
Maéno et al. 1987	1987	Analysis of allotolerance in thymectomized Xenopus restored with semiallogeneic thymus grafts	Classical MHC class I and II	Xenopus laevis	Anura	Pipidae	-	-	-	-	-	-	-	-	-	-	-	-	-	-	-	-	-	involved in allograph rejection based on thymus	Isogenic lines
Nakamura et al. 1987	1987	Tolerance induced by grafting semi-allogeneic adult skin to larval Xenopus laevis: possible involvement of specific suppressor cell activity	Classical MHC class I and II	Xenopus laevis	Anura	Pipidae	-	-	-	-	-	-	-	-	-	-	-	-	-	-	-	-	-	Tolerance from thymus transplant applies to skin graphs and leukocytes, tolerance from skin grafts applies only to skin grafts. Second type of tolerance is mantained by suppressor cells	Isogenic lines
Rollins-Smith et al. 1988	1988	Effects of thyroxine-driven precocious metamorphosis on maturation of adult-type allograft rejection responses in early thyroidectomized frogs	Classical MHC class I and II	Xenopus laevis / Xenopus laevis/gilli	Anura	Pipidae	-	-	-	-	-	-	-	-	-	-	-	-	-	-	-	-	-	forced metamorphosis mantains tadpole low levels of tissue rejection	Isogenic lines
Du Pasquier et al. 1989	1989	The immune system of Xenopus	all	Xenopus sp.	Anura	Pipidae	-	-	-	-	-	-	-	-	-	-	-	-	-	-	-	-	-	-	review
Horton et al. 1989a	1989	Attempts to break perimetamorphically induced skin graft tolerance by treatment of Xenopus with cyclophosphamide and interleukin-2	Classical MHC class I and II	Xenopus laevis/gilli / Xenopus laevis/muelleri	Anura	Pipidae	-	-	-	-	-	-	-	-	-	-	-	-	-	-	-	-	-	cyclophosphamide (CyP) breaks tolerance to donor tissue when tissue differs in both MHC alleles, but only infrequently when they differed in a single MHC allele	Isogenic lines
Horton et al. 1989b	1989	In vitro cytotoxicity in adult Xenopus generated against larval targets and minor histocompatibility antigens	Classical MHC class I and II	Xenopus laevis/gilli / Xenopus laevis/muelleri	Anura	Pipidae	-	-	-	-	-	-	-	-	-	-	-	-	-	-	-	-	-	rejection of skin graphs as tadpole as causes rejection or donnor larval and adult cells as adult	Isogenic lines
Smith et al. 1989	1989	Experimental analysis of ventral blood island hematopoiesis in Xenopus embryonic chimeras	Classical MHC class I and II	Xenopus sp.	Anura	Pipidae	-	-	-	-	-	-	-	-	-	-	-	-	-	-	-	-	-	transplant in embryo is accepted (to a varying degree) independently of matching MHC or not	Isogenic lines
Flajnik & Du Pasquier, 1990	1990	The major histocompatibility complex of frogs	all	Xenopus laevis	Anura	Pipidae	-	-	-	-	-	-	-	-	-	-	-	-	-	-	-	-	-	-	review
Kaufman et al. 1990	1990	The MHC molecules of nonmammalian vertebrates	Classical MHC class I and II	Xenopus sp. / Ambystoma mexicanum	Anura / Caudata	Pipidae / Ambystomatidae	-	-	-	-	-	-	-	-	-	-	-	-	-	-	-	-	-	it exists	review
Kaufman, 1990	1990	Evolution of the MHC: lessons from the nonmammalian vertebrates	-	NA	NA	NA	-	Transplant	-	-	-	do not reject donnor tissue if differs in a single MHC allele	-	-	-	-	-	II in stromal cells	II in B-cells, macrophages, epithelia	I in erythrocytes	-	-	-	b-chain is larger than a-chain in MHC class Iib	review
Du Pasquier & Robert, 1992	1992	In vitro growth of thymic tumor cell lines from Xenopus	Classical MHC class I and II	Xenopus laevis	Anura	Pipidae	-	Tumor	-	-	-	spontaneous lymphoid tumor lacks MHC II	-	-	-	-	-	-	-	-	-	-	-	-	Isogenic lines
Horton et al. 1993	1993	Incomplete tolerance induced in Xenopus by larval tissue allografting: evidence from immunohistology and mixed leucocyte culture	Classical MHC class I and II	Xenopus laevis/gilli	Anura	Pipidae	-	-	-	-	-	-	-	-	-	-	-	-	-	-	-	-	-	transplant during tadpole creates tolerance (with local increase of both MHC expression) in adults to donor tissue	Isogenic lines
Rollins-Smith et al. 1993	1993	Effects of thyroid hormone deprivation on immunity in postmetamorphic frogs	Classical MHC class II	Xenopus laevis	Anura	Pipidae	-	-	-	-	-	-	-	-	-	-	-	-	-	-	perchlorate does not reduce the percentage of splenocytes and thymocytes expressing MHC II	-	-	-	Isogenic lines
Sakuraoka & Tochinai, 1993	1993	Demonstration of cells involved in rejection of tolerogenic grafts in tolerant Xenopus	Classical MHC class I and II	Xenopus laevis / X.laevis/borealis	Anura	Pipidae	-	-	-	-	-	-	-	-	-	-	-	-	-	-	-	-	-	tolerance from skin graphs does not expand to tolerance of peripheral blood cells	Isogenic lines
Tochinai, 1993	1993	Strictly thymus-dependent tolerance induction in immunologically competent Xenopus larvae	Classical MHC class I and II	Xenopus laevis / X.laevis/borealis	Anura	Pipidae	-	-	-	-	-	-	-	-	-	-	-	-	-	-	-	-	-	tolerance from skin graphs is not acquired if thymus is removed	Isogenic lines
Góralik et al. 1994	1994	Studies on transplantation immunity of the yellow-bellied toad Bombina variegata	Classical MHC class I and II	Bombina variegata	Anura	Bombinatoridae	-	Transplant	-	-	-	chronic reaction to B. bombina tissue, rejection of Bufo/Rana tissue	-	-	-	-	-	-	-	-	-	-	-	-	Isogenic lines
Kato et al. 1994	1994	Isolation of the Xenopus complement factor B complementary DNA and linkage of the gene to the frog MHC	Complement	Xenopus laevis	Anura	Pipidae	-	-	-	-	-	-	-	-	-	-	-	-	-	-	-	-	in MHC III region	-	review
Robert et al. 1994	1994	Lymphoid Tumors of Xenopus laevis with Different Capacities for Growth in Larvae and Adults	all	Xenopus laevis	Anura	Pipidae	-	Tumor	-	-	-	tumors on histocompatible thymus transplant, no MHC II and different MHC I expression. Tumors without MHC Ia, still express MHC Ib	-	-	-	-	-	-	-	-	-	-	-	-	Isogenic lines
Ruben et al. 1994	1994	Apoptosis in the thymus of developing Xenopus laevis	Classical MHC class I	Xenopus laevis	Anura	Pipidae	-	-	-	-	-	-	-	-	-	-	-	-	-	apoptosis of larval cells related to increased expression of MHC I	-	-	-	-	Isogenic lines
Salter-Cid et al. 1994	1994	HSP70 GENES ARE LINKED TO THE XENOPUS MAJOR HISTOCOMPATIBILITY COMPLEX	HSP	Xenopus laevis	Anura	Pipidae	-	-	-	-	-	-	-	-	-	-	-	-	-	-	-	-	in MHC region	-	immunochemistry
Du Pasquier et al. 1995	1995	A Xenopus lymphoid tumor cell line with complete Ig genes rearrangements and T-cell characteristics	Classical MHC class I and II	Xenopus laevis	Anura	Pipidae	-	Tumor	-	-	-	do not express MHC I or II	-	-	-	-	-	-	-	-	-	-	-	-	Isogenic lines
Kato et al. 1995	1995	DUPLICATION OF THE MHC-LINKED XENOPUS COMPLEMENT FACTOR-B GENE	Complement	Xenopus laevis	Anura	Pipidae	-	-	-	-	-	-	-	-	-	2	-	-	-	-	-	-	in MHC III region	-	review
Kaufman et al. 1995	1995	A "minimal essential Mhc" and an "unrecognized Mhc": two extremes in selection for polymorphism	Classical MHC class I and II	Ambystoma mexicanum	Caudata	Ambystomatidae	-	-	-	-	-	-	-	-	-	-	-	-	-	-	-	-	-	it exists	Immunochemistry
Namikawa et al. 1995	1995	Isolation of Xenopus LMP-7 homologues. Striking allelic diversity and linkage to MHC	lmp-7	Xenopus laevis	Anura	Pipidae	-	-	-	-	-	-	-	-	-	-	-	-	-	-	-	-	-	it exists	Immunochemistry
Robert et al. 1995	1995	Ontogeny of the alloimmune response against a transplanted tumor in Xenopus laevis	Classical MHC class I and II	Xenopus laevis	Anura	Pipidae	-	Tumor	-	-	-	rejection in adults is not due to MHC I or II	-	-	-	-	-	-	-	-	-	-	-	-	Isogenic lines
Salter-Cid & Flajnik, 1995	1995	Evolution and developmental regulation of the major histocompatibility complex	-	NA	NA	NA	-	-	-	-	-	-	-	-	-	-	-	MHC II expression is low in first week after eclosion (e.g. thymus)	MHC II in Bcell, APC, epithelia	MHC II in T-cells with metamorphosis. MHC I first seen in intestine and lungs	MHC I not in colon and muscle	-	-	-	review
Tinsley, 1995	1995	Parasitic disease in amphibians: Control by the regulation of worm burdens	-	Xenopus sp.	Anura	Pipidae	-	Nematode	when thymectomised	-	-	-	-	-	-	-	-	-	-	-	-	-	-	-	review
Flajnik, 1996	1996	The immune system of ectothermic vertebrates	-	NA	NA	NA	-	-	-	-	-	-	-	-	-	-	-	-	MHC II is not expressed in T-cells	Incomplete immune system to avoid autoimmunity during metamorphosis or/and allow for larval tissue destruction during metamorphosis	MHC I in almost all tissues, MHC II as in mammals + T-cells	-	-	Poliploids only have 2 MHC - optimal number of MHC genes	review
Horton et al. 1996	1996	NK-like activity against allogeneic tumour cells demonstrated in the spleen of control and thymectomized Xenopus	Classical MHC class I and II	Xenopus laevis	Anura	Pipidae	-	Tumor	-	-	-	Thymectomized individuals can spontaneously kill tumor cells, controls can't	-	-	-	-	-	-	-	-	-	-	-	-	Isogenic lines
Izutsu et al. 1996	1996	Adult-type splenocytes of Xenopus induce apoptosis of histocompatible larval tail cells in vitro	Classical MHC class I and II	Xenopus laevis	Anura	Pipidae	-	-	-	-	-	-	-	-	-	-	-	-	-	adult splenocytes kill tadpole histocompatible cells	adult splenocytes kill tadpole histocompatible cells	-	-	-	Isogenic lines
Kasahara et al. 1996	1996	Origin and evolution of the class I gene family: Why are some of the mammalian class I genes encoded outside the major histocompatibility complex?	-	NA	NA	NA	-	-	-	-	-	-	-	-	-	-	-	-	-	-	-	-	-	MHC Ib expression in amphibians matches expression of MIC genes in amphibians	review
Mo et al. 1996	1996	Fourth component of Xenopus laevis complement: cDNA cloning and linkage analysis of the frog MHC	Complement	Xenopus laevis	Anura	Pipidae	-	-	-	-	-	-	-	-	-	-	-	-	-	-	-	-	-	present	review
Nonaka et al. 1997b	1997	Evolution of proteasome subunits delta and LMP2 - Complementary DNA cloning and linkage analysis with MHC in lower vertebrates	lmp-2	Xenopus tropicalis / X. laevis	Anura	Pipidae	-	-	-	-	-	-	-	-	-	-	-	-	-	-	-	-	in MHC region in X. tropicalis (not in X. laevis)	-	Immunochemistry
Robert et al. 1997	1997	Effects of thymectomy and tolerance induction on tumor immunity in adult Xenopus laevis	Classical MHC class I and II	Xenopus laevis	Anura	Pipidae	-	Tumor	-	-	-	Thymectomized embryos do not reject tumors as adults, Thymectomized tadpoles do reeject tumours as adults.	-	-	-	-	-	-	-	-	-	-	-	-	Isogenic lines
Horton et al. 1998	1998	T-cell and natural killer cell development in thymectomized Xenopus	-	Xenopus sp.	Anura	Pipidae	-	-	-	-	-	-	-	-	-	-	-	-	NK cells not active	-	-	-	-	T-cells are thymus dependent.	review
Nonaka et al. 1998	1998	Molecular genetics of the complement C3 convertases in lower vertebrates	Complement	NA	NA	NA	-	-	-	-	-	-	-	-	-	-	-	-	-	-	-	-	in MHC III region	evolution time	review
Robert et al. 1998	1998	Evolution of immune surveillance and tumor immunity: studies in Xenopus	-	NA	NA	NA	-	Tumor	-	-	-	Tumors with different MHC expressions	-	-	-	-	-	-	-	-	-	-	-	-	review
Rollins-Smith 1998	1998	Metamorphosis and the amphibian immune system	-	NA	NA	NA	-	-	-	-	-	-	-	-	-	-	-	if metamorphosis is induced by stressors it can happen at sub-optimal time and individual could be at higher risk of infection and death	-	-	-	-	-	-	review
Tournefier et al. 1998	1998	Structure of MHC class I and class II cDNAs and possible immunodeficiency linked to class II expression in the Mexican axolotl	Classical MHC class I and II	Ambystoma sp.	Caudata	Ambystomatidae	-	-	-	-	-	-	-	-	-	1	-	MHC I expressed from after hatching	-	-	-	-	-	Full explanation of structure of axolotl MHC	review
Carey et al. 1999	1999	Amphibian declines: an immunological perspective	-	NA	NA	NA	-	Chytrid	-	-	-	-	-	-	-	-	-	-	-	-	-	-	-	-	review
Du Pasquier et al. 1999	1999	Duplication and MHC linkage of the CTX family of genes in Xenopus and in mammals	CTX	Xenopus tropicalis / X. laevis/gilli / X. ruwenzoriensis	Anura	Pipidae	-	-	-	-	-	-	-	one per ploidy	-	-	-	-	-	-	-	-	in MHC II region	extra loci in poliploids are not linked to the MHC	Isogenic lines
Flajnik et al. 1999a	1999	Two ancient allelic lineages at the single classical class I locus in the Xenopus MHC	Classical MHC class I	Xenopus laevis	Anura	Pipidae	positive	-	-	-	-	-	MHC ancient lineages (originated around the same time as the human-mouse split)	-	-	1	-	-	-	-	-	-	-	-	Sequencing
Flajnik et al. 1999b	1999	Insight into the primordial MHC from studies in ectothermic vertebrates	-	NA	NA	NA	-	-	-	-	-	-	-	-	-	-	-	-	-	-	-	-	ii-i-iii	-	review
Ohta et al. 1999	1999	Identification and genetic mapping of Xenopus TAP2 genes	TAP2	Xenopus laevis	Anura	Pipidae	-	-	-	-	-	-	-	-	-	-	-	-	-	-	-	-	in MHC I region	-	Sequencing
Nonaka et al. 2000	2000	Trans-species polymorphism of the major histocompatibility complex-encoded proteasome subunit LMP7 in an amphibian genus, Xenopus	lmp-7	Xenopus laevis / X. tropicalis / X. epitropicalis / X. gilli / X. fraseri / X. clivii / X. muelleri / X. borealis / X. vestitus / X.amieti / X. andrei / X. ruwenzoriensis / X. longipes / X. laevis/vestitus / X. laevis/gilli	Anura	Pipidae	-	-	-	-	-	-	-	-	-	-	-	-	-	-	-	-	i-ii	placed in the MHC region (not in X. laevis)	Immunochemistry/Sequence (from RNA)
Flajnik & Kasahara, 2001	2001	Comparative Genomics of the MHC: Glimpses into the Evolution of the Adaptive Immune System	-	NA	NA	NA	-	-	-	-	-	-	-	-	-	-	-	-	-	-	-	-	-	-	review
Robert et al. 2001	2001	In vitro thymocyte differentiation in MHC class I-negative Xenopus larvae	Classical MHC class I and II	Xenopus laevis	Anura	Pipidae	-	-	-	-	-	-	-	-	-	-	-	-	-	-	-	-	-	thymocyte differentiation mechanism from mammals can be recovered in amphibians with PMA/ionomycin	Isogenic lines
Fellah et al. 2002	2002	Cloning and modeling of CD8 beta in the amphibian ambystoma Mexicanum. Evolutionary conserved structures for interactions with major histocompatibility complex (MHC) class I molecules (vol 288, pg 95, 2002)	Classical MHC class I	Ambystoma mexicanum	Caudata	Ambystomatidae	-	-	-	-	-	-	-	-	-	-	-	-	-	-	-	-	-	Model	Sequencing
Robert et al. 2002	2002	Minor histocompatibility antigen-specific MHC-restricted CD8 T cell responses elicited by heat shock proteins	HSP	Xenopus sp.	Anura	Pipidae	-	Tumor	-	-	-	Also responds to minor histocompatibility complex	-	-	-	-	-	-	-	-	-	-	-	-	Chromatography
Harty et al. 2003	2003	Regeneration or scarring: An immunologic perspective	-	NA	NA	NA	-	-	-	-	-	-	-	-	-	-	-	only MHC II (restricted to 70% of lymphocytes)	-	MHC I expression starts	MHC I and II (in 100% of lymphocytes) expression	-	-	-	review
Krylov et al. 2003	2003	The c-SRC1 gene visualized by in situ hybridization on Xenopus laevis chromosomes	Non-classical MHC class I	Xenopus laevis	Anura	Pipidae	-	-	-	-	-	-	-	-	-	-	-	-	-	-	-	-	-	placed in the telomeric region	Isogenic lines
Robert et al. 2003	2003	Evolution of the inmunomodulatory role of the heat shock protein gp96	HSP	NA	NA	NA	-	Tumor	-	-	-	generate anti tumor response	-	-	-	-	-	-	-	-	-	-	-	-	review
Robert, 2003	2003	Evolution of heat shock protein and immunity	HSP	NA	NA	NA	-	-	-	-	-	-	-	-	-	-	-	-	-	-	-	-	in MHC III	participates in innate immunity	review
Goyos et al. 2004	2004	Anti-tumor MHC class Ia-unrestricted CD8 T cell cytotoxicity elicited by the heat shock protein gp96	HSP	Xenopus sp.	Anura	Pipidae	-	Tumor	-	-	-	Also responds to minor histocompatibility complex	-	-	-	-	-	-	-	-	-	-	-	-	Chromatography
Maniero & Robert, 2004	2004	Phylogenetic conservation of gp96-mediated antigen-specific cellular immunity: New evidence from adoptive cell transfer in Xenopus	HSP	Xenopus sp.	Anura	Pipidae	-	Tumor	-	-	-	Also responds to minor histocompatibility complex	-	-	-	-	-	-	-	-	-	-	-	-	Chromatography
Marr et al. 2005	2005	CD91 up-regulates upon immune stimulation in Xenopus adult but not larval peritoneal leukocytes	Classical MHC class II	Xenopus sp.	Anura	Pipidae	-	Ranavirus	-	-	-	Expression increased with infection	-	-	-	-	-	-	-	-	-	-	-	-	PCR (from RNA)
Stewart et al. 2005	2005	Cloning and characterization of Xenopus beta2-microglobulin	Classical MHC class I	Xenopus laevis / X. tropicalis / X. epitropicalis	Anura	Pipidae	-	-	-	-	-	-	-	-	-	-	-	-	-	-	highest expression in intestine, spleen, and thymus	-	-	b-chain sequence is intermideate between fish and bird/mammal. Did not diploidize like other MHC genes	Isogenic lines
Bos and Waldman, 2006a	2006	Polymorphism, natural selection, and structural modeling of class Ia MHC in the African clawed frog (Xenopus laevis)	Classical MHC class I	Xenopus laevis	Anura	Pipidae	positive	-	-	-	-	-	-	-	-	-	-	-	-	-	-	-	-	-	Sequence (from RNA)
Bos and Waldman, 2006b	2006	Evolution by recombination and transspecies polymorphism in the MHC class I gene of Xenopus laevis	Classical MHC class I	Xenopus laevis	Anura	Pipidae	-	-	-	-	-	-	-	-	-	-	1	-	-	-	-	-	-	-	Sequence (from RNA)
Tucker et al. 2006a	2006	Phylogenetic conservation of the molecular and immunological properties of the chaperones gp96 and hsp70	HSP	Xenopus sp.	Anura	Pipidae	-	-	-	-	-	-	-	-	-	-	-	-	-	-	-	-	-	conserved function	Chromatography
Tucker et al. 2006b	2006	Phylogenetic analysis of the tenascin gene family: evidence of origin early in the chordate lineage	Tenascin	Xenopus tropicalis	Anura	Pipidae	-	-	-	-	-	-	-	-	-	-	-	-	-	-	-	-	-	it exists	Sequencing
Fort et al. 2007	2007	The hypothalamic-pituitary-thyroid (HPT) axis in frogs and its role in frog development and reproduction	-	NA	NA	NA	-	-	-	-	-	-	-	-	-	-	-	-	-	-	-	-	-	-	review
Robert et al. 2008	2008	Phylogenetic conservation of glycoprotein 96 ability to interact with CD91 and facilitate antigen cross-presentation	HSP	Xenopus sp.	Anura	Pipidae	-	Transplant	-	-	-	can generate response	-	-	-	-	-	-	-	-	-	-	-	-	Chromatography
Du Pasquier et al. 2009	2009	The fate of duplicated immunity genes in the dodecaploid Xenopus ruwenzoriensis	-	Xenopus sp.	Anura	Pipidae	-	-	-	-	-	-	-	-	MHC II: up to 6 loci; MHC I: up to 2 loci	-	-	-	-	-	-	-	-	-	review
Goyos & Robert, 2009	2009	Tumorigenesis and anti-tumor immune responses in Xenopus	-	Xenopus sp.	Anura	Pipidae	-	Tumor	-	-	-	different MHC expressions	-	-	-	-	-	-	-	-	-	-	-	-	review
Kinney & Cohen, 2009	2009	Neural-immune system interactions in Xenopus	-	NA	NA	NA	-	-	-	-	-	-	-	-	-	-	-	-	-	-	-	-	-	-	review
Richmond et al. 2009	2009	Toward Immunogenetic Studies of Amphibian Chytridiomycosis: Linking Innate and Acquired Immunity	-	NA	NA	NA	-	Chytrid	-	theory: Rare alleles or heterozygosity	-	-	-	-	-	-	-	-	-	-	-	-	-	-	review
Robert & Ohta, 2009	2009	Comparative and Developmental Study of the Immune System in Xenopus	-	Xenopus sp.	Anura	Pipidae	-	-	-	-	-	-	-	-	-	-	-	-	-	-	-	-	-	-	review
Robert et al. 2009	2009	Xenopus, a unique comparative model to explore the role of certain heat shock proteins and non-classical MHC class Ib gene products in immune surveillance	-	Xenopus sp.	Anura	Pipidae	-	Tumor	-	-	-	role of HSP and MHC Ib in anti tumor response conserved	-	-	-	-	-	-	-	-	-	-	-	-	review
Rollins-Smith et al. 2009	2009	Immune defenses of Xenopus laevis against Batrachochytrium dendrobatidis	all	Xenopus laevis	Anura	Pipidae	-	-	-	-	-	-	-	-	-	-	-	-	-	-	-	-	-	-	review
Pollet, 2010	2010	Expression of immune genes during metamorphosis of Xenopus: a survey	-	Xenopus sp.	Anura	Pipidae	-	-	-	-	-	-	-	-	-	-	-	T-cells MHC II negative, B-cells MHC II positive	T-cells MHC II negative, B-cells MHC II positive	T-Cells express MHC II, all cells express MHC I	T-Cells express MHC II, all cells express MHC I	-	-	-	review
Robert, 2010a	2010	Comparative study of tumorigenesis and tumor immunity in invertebrates and nonmammalian vertebrates	-	NA	NA	NA	-	Tumor	-	-	-	in Xenopus and other amphibians	-	-	-	-	-	-	-	-	-	-	-	-	review
Robert, 2010b	2010	Emerging Ranaviral Infectious Diseases and Amphibian Decline	Classical MHC class I	Rana temporaria	Anura	Ranidae	directional selection	Ranavirus	-	Allele	-	-	-	-	-	-	-	-	-	-	-	-	-	-	review
Santos et al. 2010	2010	Genomic architecture of MHC-linked odorant receptor gene repertoires among 16 vertebrate species	Odorant Receptor Genes	NA	NA	NA	-	-	-	-	-	-	-	-	-	-	-	-	-	-	-	-	in MHC	-	review
Chen & Robert, 2011	2011	Antiviral Immunity in Amphibians	-	NA	NA	NA	-	Ranavirus	-	-	-	Larvae more susceptible than adults (maybe because of lack on MHC I)	-	-	-	-	-	-	-	-	-	-	-	-	review
Mable et al. 2011	2011	Genome duplication in amphibians and fish: an extended synthesis	-	NA	NA	NA	-	-	-	-	-	-	-	-	-	-	-	-	-	-	-	-	-	-	review
Robert & Cohen, 2011	2011	The genus Xenopus as a multispecies model for evolutionary and comparative immunobiology of the 21st century	-	Xenopus sp.	Anura	Pipidae	-	-	-	-	-	-	-	-	-	-	-	-	Ia and Ib not found in thymus. II found in epithelial thymus and B-cells	MHC I appears first in erythrocytes and a minor splenocyte population	MHC II in all thymocytes, T/B-cells	-	-	-	review
Kinefuchi et al. 2013	2013	Limited Immune Diversity in Urodela: Chronic Transplantation Responses Occur Even with Family-disparate Xenografts	Classical MHC class I and II	Cynops pyrrhogaster / C. ensicauda / Hynobius lichenatus / H. nigrescens / Onychodactylus japonicus	Caudata	Salamandridae / Hynobiidae	-	-	-	-	-	-	-	-	-	-	-	-	-	-	-	-	-	chronic rejection of allographs and xenographs	-
Kinefuchi et al. 2013	2013	Limited Immune Diversity in Urodela: Chronic Transplantation Responses Occur Even with Family-disparate Xenografts	Classical MHC class I and II	Hyla japonica / Rhacophorus arboreus / Rana japonica / R. ornativentris / R. tagoi / R. nigromaculata / R. porosa / R. catesbeiana / R. rugosa	Anura	Hylidae / Rhacophoridae / Ranidae	-	-	-	-	-	-	-	-	-	-	-	-	-	-	-	-	-	Acute rejection	-
Nedelkovska et al. 2013	2013	Hsp72 mediates stronger antigen-dependent non-classical MHC class Ib anti-tumor responses than hsc73 in Xenopus laevis	HSP	Xenopus laevis	Anura	Pipidae	-	-	-	-	-	-	-	-	-	-	-	-	-	-	-	-	-	-	Immunochemistry
Zeisset & Beebee, 2013a	2013	Donor population size rather than local adaptation can be a key determinant of amphibian translocation success	Classical MHC class II	Bufo bufo	Anura	Bufonidae	positive	-	-	-	-	-	translocaded populations match local ones and not source ones (but genetically similar to original ones)	0.2	-	-	-	-	-	-	-	-	-	-	Sequence
Zeisset & Beebee, 2013b	2013	Bufo MHC class II loci with conserved introns flanking exon 2: cross-species amplification with common primers	Classical MHC class II	Bufo calamita	Anura	Bufonidae	positive	Chytrid - Bd	-	-	-	-	-	0.0729167	0.0729167	1	0	-	-	-	-	-	-	-	Sequencing
Zeisset & Beebee, 2013b	2013	Bufo MHC class II loci with conserved introns flanking exon 2: cross-species amplification with common primers	Classical MHC class II	Bufo bufo	Anura	Bufonidae	positive	Chytrid - Bd	-	-	-	-	-	0.0939597	0.0939597	1	0	-	-	-	-	-	-	-	Sequencing
Zeisset & Beebee, 2013b	2013	Bufo MHC class II loci with conserved introns flanking exon 2: cross-species amplification with common primers	Classical MHC class II	Bufo viridis	Anura	Bufonidae	-	Chytrid - Bd	-	-	-	-	-	0.5	0.5	1	0	-	-	-	-	-	-	-	Sequencing
Edholm et al. 2014b	2014	Evolution of nonclassical MHC-dependent invariant T cells	Non-classical MHC class I	NA	NA	NA	-	-	-	-	-	-	-	-	-	-	-	-	-	-	-	-	in telomeric region	-	review
Robert & Edholm, 2014	2014	A prominent role for invariant T cells in the amphibian Xenopus laevis tadpoles	-	Xenopus laevis	Anura	Pipidae	-	-	-	-	-	-	-	-	-	-	-	-	thymocytes and T-cells are MHC II negative	MHC I starts being expressed	-	-	non-classical MHC in telomeric region	-	review
Colombo et al. 2015	2015	Microbiota and mucosal immunity in amphibians	-	NA	NA	NA	-	-	-	-	-	-	-	-	-	-	-	-	-	-	-	-	-	-	review
Ohta & Flajnik, 2015	2015	Coevolution of MHC genes (LMP/TAP/class Ia, NKT-class Ib, NKp30-B7H6): lessons from cold-blooded vertebrates	-	NA	NA	NA	-	-	-	-	-	-	-	-	-	-	-	-	-	-	-	-	-	proto MHC structure	review
Van Rooij et al. 2015	2015	Amphibian chytridiomycosis: a review with focus on fungus-host interactions	-	NA	NA	NA	-	-	-	-	-	-	-	-	-	-	-	-	-	-	-	-	-	-	review
Edholm et al. 2016b	2016	Evolution of innate-like T cells and their selection by MHC class I-like molecules	Non-classical MHC class I	Xenopus laevis	Anura	Pipidae	-	-	-	-	-	-	-	-	-	-	-	-	-	-	-	-	-	role in immunity	review
Liu et al. 2016	2016	Research proceedings on amphibian model organisms	-	NA	NA	NA	-	-	-	-	-	-	-	-	-	-	-	-	-	-	-	-	-	-	review
Session et al. 2016	2016	Genome evolution in the allotetraploid frog Xenopus laevis	all	Xenopus laevis	Anura	Pipidae	-	-	-	-	-	-	-	-	-	-	-	-	-	-	-	-	ii-i-iii	-	Genome
Session et al. 2016	2016	Genome evolution in the allotetraploid frog Xenopus laevis	Non-classical MHC class II	Xenopus laevis	Anura	Pipidae	-	-	-	-	-	-	-	-	-	-	-	-	-	-	-	-	-	exists	Genome
Banach & Robert, 2017	2017	Tumor Immunology Viewed from Alternative Animal Models-the Xenopus Story	Non-classical MHC class I	Xenopus laevis	Anura	Pipidae	-	Tumor	-	-	-	generate anti tumor response	-	-	-	-	-	-	-	-	-	-	-	-	review
Fu & Waldman, 2017	2017	Major histocompatibility complex variation and the evolution of resistance to amphibian chytridiomycosis	-	NA	NA	NA	-	Chytrid - Bd	MHC I and II upregulation	No upregulation of MHC I and II. Conformation of PBR/Alleles	-	Re-infection leads to acquired immune responses	-	-	-	-	-	-	-	-	-	-	-	-	review
Chen et al. 2018a	2018	Evolution by Gene Duplication, Recombination and Selection in MHC Class I Genes of Odorrana margaretae	Classical MHC class I	Odorrana margaretae	Anura	Ranidae	positive	-	-	-	-	-	-	0.9	0.45	2	1	-	-	-	-	-	-	-	Sequence (from RNA)
Chen et al. 2018b	2018	Protective Immunity Induced by DNA Vaccination against Ranavirus Infection in Chinese Giant Salamander Andrias davidianus	Classical MHC class I	Andrias davidianus	Caudata	Cryptobranchidae	-	Ranavirus	-	-	-	upregulated after vaccine	-	-	-	-	-	-	-	-	-	-	-	-	qPCR
Flajnik, 2018	2018	A cold-blooded view of adaptive immunity	-	NA	NA	NA	-	-	-	-	-	-	-	-	-	-	-	-	-	-	-	-	-	-	review
Grogan et al. 2018	2018	Review of the Amphibian Immune Response to Chytridiomycosis, and Future Directions	-	NA	NA	NA	-	Chytrid	-	-	-	-	-	-	-	-	-	-	-	-	-	-	-	-	review
Banach & Robert, 2019	2019	Evolutionary Underpinnings of Innate-Like T Cell Interactions with Cancer	Non-classical MHC class I	Xenopus laevis	Anura	Pipidae	-	Tumor	-	-	-	fights cancerigenous cells	-	-	-	-	-	-	-	-	-	-	-	-	review
Bower et al. 2019	2019	A review of the role of parasites in the ecology of reptiles and amphibians	-	NA	NA	NA	-	-	-	-	-	-	-	-	-	-	-	-	-	-	-	-	-	-	review
Hyoe & Robert, 2019	2019	A Xenopus tadpole alternative model to study innate-like T cell-mediated anti-mycobacterial immunity	Non-classical MHC class I	Xenopus laevis	Anura	Pipidae	-	Mycobacteria	-		-	confers resistance in tadpoles	-	-	-	-	-	-	-	-	-	-	-	-	review
Luisetto et al. 2019	2019	Molecular Characterization of Brain and other Structures in Vertebrates and Invertebrates	-	NA	NA	NA	-	Tumor	-	-	-	-	-	-	-	-	-	-	-	-	-	-	-	-	review
Neely et al. 2018	2019	Double-duty conventional dendritic cells in the amphibian Xenopus as the prototype for antigen presentation to B cells	Classical MHC class I and II	Xenopus laevis	Anura	Pipidae	-	-	-	-	-	-	-	-	-	-	-	-	-	-	high expression in dendritic cells	-	-	-	Immunochemistry
Ohta et al. 2019	2019	Inferring the "Primordial Immune Complex": Origins of MHC Class I and Antigen Receptors Revealed by Comparative Genomics	Classical MHC class I	Xenopus laevis	Anura	Pipidae	-	-	-	-	-	-	-	-	-	-	-	-	-	-	-	-	ib also in first MHCI cluster	-
Grogan et al. 2020	2020	Immunological aspects of chytridiomycosis	all	NA	NA	NA	-	Chytrid	-	can evolve in the wild	-	Immunosupression	-	-	-	-	-	-	-	-	-	-	-	-	review
Grogan et al., 2020	2020	Immunological Aspects of Chytridiomycosis	-	NA	NA	NA	-	Chytrid	-	-	-	Death results from increase in load or immunopathology	-	-	-	-	-	-	-	-	-	-	-	-	review
Ma et al. 2020	2020	A Glimpse of the Peptide Profile Presentation by Xenopus laevis MHC Class I: Crystal Structure of pXela-UAA Reveals a Distinct Peptide-Binding Groove	Classical MHC class I	Xenopus laevis	Anura	Pipidae	-	-	-	-	-	-	-	-	-	-	-	-	-	-	high expression in dendritic cells	-	-	Longer sequence than mammals	Immunochemistry
Pabijan et al. 2020	2020	Evolutionary principles guiding amphibian conservation	-	NA	NA	NA	-	-	-	-	-	-	-	-	-	-	-	-	-	-	-	-	-	-	review
Belasen et al. 2021	2021	Geography, Host Genetics, and Cross-Domain Microbial Networks Structure the Skin Microbiota of Fragmented Brazilian Atlantic Forest Frog Populations	Classical MHC class II	Thoropa taophora	Anura	Cycloramphidae	-	Microbiota	-	-	-	Varied with genotype, more diverse in heterozygotes	No genotype differences between sites	-	-	-	-	-	-	-	-	-	-	-	Sequence
Cahsan et al. 2021	2021	Southern introgression increases adaptive immune gene variability in northern range margin populations of Fire-bellied toad	Classical MHC class II	Bombina bombina	Anura	Bombinatoridae	negative	-	-	-	-	-	Introgression more body weight in isolated population	0.316667	-	-	-	-	-	-	-	-	-	-	Sequence
Jiang et al. 2021	2021	The Immune System and the Antiviral Responses in Chinese Giant Salamander, Andrias davidianus	Classical MHC class I	Andrias davidianus	Caudata	Cryptobranchidae	-	Viruses	-	-	-	upregulated with infection	-	-	-	26	-	-	-	-	-	-	-	-	review
Jiang et al. 2021	2021	The Immune System and the Antiviral Responses in Chinese Giant Salamander, Andrias davidianus	Classical MHC class II	Andrias davidianus	Caudata	Cryptobranchidae	-	Viruses	-	-	-	upregulated with infection	-	-	-	17-27	-	-	-	-	-	-	-	-	review
Palomar et al. 2021a	2021	Coevolution between MHC Class I and Antigen-Processing Genes in Salamanders	Classical MHC class I	Triturus dobrogicus/ T. cristatus/ T. karelinii/ T. ivanbureschi/ T. macedonicus/ T. pygmaeus/ T. marmoratus/ Ommatotriton nesterovi/ O. ophryticus/ Lissotriton italicus/ L. helveticus/ L. boscai/ Ichthyosaura alpestris/ Pleurodeles waltl/ Salamandra salamandra/ Ambystoma texanum/ A. tigrinum/ Hydromantes strinatii/ H. italicus/ Karsenia koreana/ Plethodon cinereus/ Desmognathus fuscus/ Batrachos…	Caudata	Salamandridae/Ambystomatidae/Plethodontidae	-	-	-	-	-	-	-	-	-	-	-	-	-	-	-	-	-	phylogenetic correlation between MHC I and antigen processing genes diversities.	Sequence
Palomar et al. 2021b	2021	Molecular Evolution of Antigen-Processing Genes in Salamanders: Do They Coevolve with MHC Class I Genes?	Classical MHC class I and II	Lissotriton sp.	Caudata	Salamandridae	-	-	-	-	-	-	-	-	-	-	-	-	-	-	-	-	ii-i, linkage MHc I with antigen processing genes	-	Sequence
Schloissnig et al. 2021	2021	The giant axolotl genome uncovers the evolution, scaling, and transcriptional control of complex gene loci	all	Ambystoma mexicanum	Caudata	Ambystomatidae	-	-	-	-	-	-	-	-	-	-	-	-	-	-	-	-	i-iii-i-ii-i	-	dataset
Trujillo et al. 2021	2021	Spatiotemporal adaptive evolution of an MHC immune gene in a frog-fungus disease system	Classical MHC class II	Rana pipiens	Anura	Ranidae	positive	Chytrid - Bd	-	-	-	heterozygosity related to prevalence, supertypes associated with risk of infection	allelic richness decreased over the years	0.136029	0.136029	1	-	-	-	-	-	-	-	-	Sequence
Williams et al. 2021	2021	Population structure, gene flow, and sex-biased dispersal in the reticulated flatwoods salamander (Ambystoma bishopi): Implications for translocations	Classical MHC class I and II	Ambystoma bishopi	Anura	Ambystomatidae	-	-	-	-	-	-	No genotype differences between sites	-	-	-	-	-	-	-	-	-	-	-	Sequence
Becker et al. 2022	2022	Habitat split as a driver of disease in amphibians	Classical MHC class II	NA	NA	NA	-	Chytrid - Bd	-	-	-	related to resistance	Habitat fragmentation associated with genetic erosion	-	-	-	-	-	-	-	-	-	-	-	review
Belasen et al. 2022	2022	Habitat fragmentation in the Brazilian Atlantic Forest is associated with erosion of frog immunogenetic diversity and increased fungal infections	Classical MHC class II	Aplastodiscus leucopygius/ Ischnocnema henselii/ Dendropsophus minutus/ D. branneri/ Boana polytaenia/B. semilineata	Anura	Hylidae/Brachycephalidae/	positive	Chytrid - Bd	-	-	-	Heterozygosity associated with lower risk of infection	Habitat fragmentation associated with genetic erosion	0.72	-	-	1	-	-	-	-	-	-	-	Sequence
Carlson et al. 2022	2022	Transcriptome annotation reveals minimal immunogenetic diversity among Wyoming toads, Anaxyrus baxteri	Classical MHC class I	Anaxyrus baxteri	Anura	Bufonidae	-	-	-	-	-	-	-	-	-	4	-	-	-	-	-	1(-tail and/or -b)	-	-	RNAseq
Carlson et al. 2022	2022	Transcriptome annotation reveals minimal immunogenetic diversity among Wyoming toads, Anaxyrus baxteri	Classical MHC class II	Anaxyrus baxteri	Anura	Bufonidae	-	-	-	-	-	-	-	-	-	2	-	-	-	-	-	1	-	-	RNAseq
Chang et al. 2022	2022	Albinism in the largest extant amphibian: A metabolic, endocrine, or immune problem?	Classical MHC class I	Andrias davidianus	Caudata	Cryptobranchidae	-	Albinism	-	-	-	overexpressed in albino individuals	-	-	-	-	-	-	-	-	-	-	-	-	RNAseq
Cortazar-Chinarro et al. 2022	2022	Major Histocompatibility Complex Variation and Haplotype Associated Survival in Response to Experimental Infection of Two Bd-GPL Strains Along a Latitudinal Gradient	Classical MHC class II	Bufo bufo	Anura	Bufonidae	-	Chytrid - Bd	-	Alleles	-	survival depends on strain, population, alleles	North purity	0.684211	0.342105	2	-	-	-	-	-	-	-	-	Sequence
Dearborn et al. 2022	2022	Meta-analysis of major histocompatibility complex (MHC) class IIA reveals polymorphism and positive selection in many vertebrate species	Classical MHC class II	Andrias davidianus	Caudata	Cryptobranchidae	positive	-	-	-	-	-	-	1.875	0.9375	2	-	-	-	-	-	-	-	-	dataset
Dearborn et al. 2022	2022	Meta-analysis of major histocompatibility complex (MHC) class IIA reveals polymorphism and positive selection in many vertebrate species	Classical MHC class II	Rhinella marina	Anura	Bufonidae	positive	-	-	-	-	-	-	1.4	0.35	4	-	-	-	-	-	-	-	-	dataset
Hase, 2022	2022	Microflora Influence: The Aquatic Environment Changes Grouping Risk and Development Speed of Toad Tadpoles	Classical MHC class II	Bufo japonicus	Anura	Bufonidae	-	Bacteria	-	-	-	No relation	-	0.0416667	0.0416667	1	-	-	-	-	-	-	-	-	Sequence
Höglund et al. 2022	2022	Low neutral and immunogenetic diversity in northern fringe populations of the green toad Bufotes viridis: implications for conservation	Classical MHC class II	Bufotes viridis	Anura	Bufonidae	positive	-	-	-	-	-	North purity	0.112121	0.0560606	2	-	-	-	-	-	-	-	-	Sequence
LaFond et al. 2022	2022	Invasive Bullfrogs Maintain MHC Polymorphism Including Alleles Associated with Chytrid Fungal Infection	Classical MHC class II	Lithobates catesbeianus	Anura	Ranidae	positive	Chytrid - Bd	-	-	-	Alleles associated with lower risk of infection	native and invasive populations similar diversity	0.101083	-	-	1	-	-	-	-	-	-	-	Sequence
Minias et al. 2022	2022	Salamanders reveal novel trajectories of amphibian MHC evolution	Classical MHC class I	Ambystoma texanum/ A. tigrinum	Caudata	Ambystomatidae	positive	-	-	-	-	-	North more gene copies and short life span	2.44071	-	7 and 10	1	-	-	-	-	-	-	-	dataset
Minias et al. 2022	2022	Salamanders reveal novel trajectories of amphibian MHC evolution	Classical MHC class I	Andrias davidianus	Caudata	Cryptobranchidae	positive	-	-	-	-	-	North more gene copies and short life span	2.44071	-	10	1	-	-	-	-	-	-	-	dataset
Minias et al. 2022	2022	Salamanders reveal novel trajectories of amphibian MHC evolution	Classical MHC class I	Hynobius leechii/ H. tokyoensis/ H. retardatus	Caudata	Hynobiidae	positive	-	-	-	-	-	North more gene copies and short life span	2.44071	-	6 to 13	1	-	-	-	-	-	-	-	dataset
Minias et al. 2022	2022	Salamanders reveal novel trajectories of amphibian MHC evolution	Classical MHC class I	Hydromantes strinatii/ H. italicus/ Karsenia koreana/ Plethodon cinereus/ Desmognathus fuscus/ Batrachoseps attenuatus/ B. nigriventris/ Eurycea bislineata	Caudata	Plethodontidae	positive	-	-	-	-	-	North more gene copies and short life span	2.44071	-	17	1	-	-	-	-	-	-	-	dataset
Minias et al. 2022	2022	Salamanders reveal novel trajectories of amphibian MHC evolution	Classical MHC class I	Proteus anguinus	Caudata	Proteidae	positive	-	-	-	-	-	North more gene copies and short life span	2.44071	-	22	1	-	-	-	-	-	-	-	dataset
Minias et al. 2022	2022	Salamanders reveal novel trajectories of amphibian MHC evolution	Classical MHC class I	Triturus dobrogicus/ T. cristatus/ T. karelinii/ T. ivanbureschi/ T. macedonicus/ T. pygmaeus/ T. marmoratus/ Ommatotriton nesterovi/ O. ophryticus/ Lissotriton italicus/ L. helveticus/ L. boscai/ Ichthyosaura alpestris/ Pleurodeles waltl/ Salamandra salamandra	Caudata	Salamandridae	positive	-	-	-	-	-	North more gene copies and short life span	2.44071	-	5 to 19	1	-	-	-	-	-	-	-	dataset
Dimitrakopoulou et al. 2023	2023	Advances in the Xenopus immunome: Diversification, expansion, and contraction	all	Xenopus sp.	Anura	Pipidae	-	-	-	-	-	-	-	-	-	-	-	-	-	-	-	-	-	-	review
Douglas et al. 2023	2023	The amphibian invitrome: Past, present, and future contributions to our understanding of amphibian immunity	-	NA	NA	NA	-	-	-	-	-	-	-	-	-	-	-	-	-	-	-	-	-	-	review
Fu et al. 2023a	2023	Divergent allele advantage in the MHC and amphibian emerging infectious disease	Classical MHC class II	Bufo gargarizans	Anura	Bufonidae	-	Chytrid - Bd	-	Allele / Alleles more distant from each other	-	-	-	1.07937	0.179894	6	0	-	-	-	-	-	-	-	Sequence
Fu et al. 2023a	2023	Divergent allele advantage in the MHC and amphibian emerging infectious disease	Classical MHC class II	Litoria caerulea	Anura	Hylidae	-	Chytrid - Bd	-	Allele / Alleles more distant from each other	-	-	-	1.07937	0.179894	4	0	-	-	-	-	-	-	-	Sequence
Fu et al. 2023b	2023	Identification of major histocompatibility complex genotypes associated with resistance to an amphibian emerging infectious disease	Classical MHC class II	Bufo gargarizans	Anura	Bufonidae	-	Chytrid - Bd	-	Motif	-	-	-	-	-	-	-	-	-	-	-	-	-	-	dataset
Fu et al. 2023b	2023	Identification of major histocompatibility complex genotypes associated with resistance to an amphibian emerging infectious disease	Classical MHC class II	Litoria caerulea	Anura	Hylidae	-	Chytrid - Bd	-	Motif	-	-	-	-	-	-	-	-	-	-	-	-	-	-	dataset
Gaczorek et al. 2023	2023	Interspecific introgression of MHC genes in Triturus newts: Evidence from multiple contact zones	Classical MHC class I	Triturus anatolicus / T. carnifex / T. cristatus / T. dobrogicus / T. ivanbureschi / T. macedonicus / T. marmoratus / T. pygmaeus	Caudata	Salamandridae	-	-	-	-	-	-	introgression in contact zones, more for MHC I	1.65018	0.150016	1 to 11	1	-	-	-	-	-	-	MHC introgression is more extensive than genome-wide introgression	Sequence
Gaczorek et al. 2023	2023	Interspecific introgression of MHC genes in Triturus newts: Evidence from multiple contact zones	Classical MHC class II	Triturus anatolicus / T. carnifex / T. cristatus / T. dobrogicus / T. ivanbureschi / T. macedonicus / T. marmoratus / T. pygmaeus	Caudata	Salamandridae	-	-	-	-	-	-	introgression in contact zones, more for MHC I	0.221207	0.110603	1 to 2	1	-	-	-	-	-	-	MHC introgression is more extensive than genome-wide introgression	Sequence
He et al. 2023	2023	MHC architecture in amphibians - ancestral reconstruction, gene rearrangements and duplication patterns	Classical MHC class I and II	-	Anura/Caudata/Gymnophyona	-	-	-	-	-	-	-	-	-	-	-	-	-	-	-	-	-	i-ii (more linked in anura than other orders)	-	review
He et al. 2023	2023	MHC architecture in amphibians - ancestral reconstruction, gene rearrangements and duplication patterns	Classical MHC class II	Microcaecilia unicolor	Gymnophiona	Siphonopidae	-	-	-	-	-	-	-	-	-	3-10	-	-	-	-	-	-	-	-	review
He et al. 2023	2023	MHC architecture in amphibians - ancestral reconstruction, gene rearrangements and duplication patterns	Classical MHC class I	Microcaecilia unicolor/Rhinatrema bivittatum	Gymnophiona	Siphonopidae / Rhinatrematidae	-	-	-	-	-	-	-	-	-	1	-	-	-	-	-	-	-	-	review
He et al. 2023	2023	MHC architecture in amphibians - ancestral reconstruction, gene rearrangements and duplication patterns	Classical MHC class II	Ambystoma mexicanum	Caudata	Ambystomatidae	-	-	-	-	-	-	-	-	-	1	-	-	-	-	-	-	-	-	review
He et al. 2023	2023	MHC architecture in amphibians - ancestral reconstruction, gene rearrangements and duplication patterns	Classical MHC class I	Ambystoma mexicanum	Caudata	Ambystomatidae	-	-	-	-	-	-	-	-	-	2	-	-	-	-	-	-	-	-	review
He et al. 2023	2023	MHC architecture in amphibians - ancestral reconstruction, gene rearrangements and duplication patterns	Classical MHC class II	Pleurodeles waltl	Caudata	Salamandridae	-	-	-	-	-	-	-	-	-	1	-	-	-	-	-	-	-	-	review
He et al. 2023	2023	MHC architecture in amphibians - ancestral reconstruction, gene rearrangements and duplication patterns	Classical MHC class I	Pleurodeles waltl	Caudata	Salamandridae	-	-	-	-	-	-	-	-	-	9	-	-	-	-	-	-	-	-	review
He et al. 2023	2023	MHC architecture in amphibians - ancestral reconstruction, gene rearrangements and duplication patterns	Classical MHC class I	Hymenochirus boettgeri/Xenopus laevis/X. tropicalis/Spea multiplicata/Oophaga pumilio/Glandirana rugosa	Anura	Pipidae / Scaphiopodidae / Dendrobatidae / Ranidae	-	-	-	-	-	-	-	-	-	1	-	-	-	-	-	-	-	-	review
He et al. 2023	2023	MHC architecture in amphibians - ancestral reconstruction, gene rearrangements and duplication patterns	Classical MHC class I	Lithobates caterbeianus	Anura	Ranidae	-	-	-	-	-	-	-	-	-	2	-	-	-	-	-	-	-	-	review
He et al. 2023	2023	MHC architecture in amphibians - ancestral reconstruction, gene rearrangements and duplication patterns	Classical MHC class I	Leptobrachium ailaonicum/Limnodynastes dumerilii/Rhinella marina/Bufo bufo/Rhacophorus dugritei	Anura	Megophryidae / Limnodynastidae / Rhinatrematidae / Bufonidae / Rhacophoridae	-	-	-	-	-	-	-	-	-	3	-	-	-	-	-	-	-	-	review
He et al. 2023	2023	MHC architecture in amphibians - ancestral reconstruction, gene rearrangements and duplication patterns	Classical MHC class I	Leptobrachium leishanense/Nanorana parkeri	Anura	Megophryidae / Dicroglossidae	-	-	-	-	-	-	-	-	-	5	-	-	-	-	-	-	-	-	review
He et al. 2023	2023	MHC architecture in amphibians - ancestral reconstruction, gene rearrangements and duplication patterns	Classical MHC class I	Bufo gargarizans	Anura	Bufonidae	-	-	-	-	-	-	-	-	-	6	-	-	-	-	-	-	-	-	review
He et al. 2023	2023	MHC architecture in amphibians - ancestral reconstruction, gene rearrangements and duplication patterns	Classical MHC class I	Rhacophorus kio	Anura	Rhacophoridae	-	-	-	-	-	-	-	-	-	8	-	-	-	-	-	-	-	-	review
He et al. 2023	2023	MHC architecture in amphibians - ancestral reconstruction, gene rearrangements and duplication patterns	Classical MHC class I	Pyxiephalus adspersus	Anura	Pyxicephalidae	-	-	-	-	-	-	-	-	-	11	-	-	-	-	-	-	-	-	review
He et al. 2023	2023	MHC architecture in amphibians - ancestral reconstruction, gene rearrangements and duplication patterns	Classical MHC class I	Rana temporaria	Anura	Ranidae	-	-	-	-	-	-	-	-	-	14	-	-	-	-	-	-	-	-	review
He et al. 2023	2023	MHC architecture in amphibians - ancestral reconstruction, gene rearrangements and duplication patterns	Classical MHC class II	Hymenochirus boettgeri/Xenopus tropicalis/Spea multiplicata/Leptobrachium ailaonicum/L. leishanense/Limnodynastes dumerilii/Bufo bufo/ Nanorana parkeri/Glandirana rugosa/Rana temporaria	Anura	Pipidae / Scaphiopodidae / Dendrobatidae / Ranidae / Megophryidae / Limnodynastidae / Bufonidae / Dicroglossidae / Ranidae	-	-	-	-	-	-	-	-	-	1	-	-	-	-	-	-	-	-	review
He et al. 2023	2023	MHC architecture in amphibians - ancestral reconstruction, gene rearrangements and duplication patterns	Classical MHC class II	Xenopus laevis	Anura	Pipidae	-	-	-	-	-	-	-	-	-	3-5	-	-	-	-	-	-	-	-	review
He et al. 2023	2023	MHC architecture in amphibians - ancestral reconstruction, gene rearrangements and duplication patterns	Classical MHC class II	Rhinella marina / Rhacophorus kio	Anura	Bufonidae / Rhacophoridae	-	-	-	-	-	-	-	-	-	2	-	-	-	-	-	-	-	-	review
He et al. 2023	2023	MHC architecture in amphibians - ancestral reconstruction, gene rearrangements and duplication patterns	Classical MHC class II	Bufo gargarizans	Anura	Bufonidae	-	-	-	-	-	-	-	-	-	1-6	-	-	-	-	-	-	-	-	review
He et al. 2023	2023	MHC architecture in amphibians - ancestral reconstruction, gene rearrangements and duplication patterns	Classical MHC class II	Pyxiephalus adspersus	Anura	Pyxicephalidae	-	-	-	-	-	-	-	-	-	2-3	-	-	-	-	-	-	-	-	review
He et al. 2023	2023	MHC architecture in amphibians - ancestral reconstruction, gene rearrangements and duplication patterns	Classical MHC class II	Rhacophorus dugritei	Anura	Rhacophoridae	-	-	-	-	-	-	-	-	-	4	-	-	-	-	-	-	-	-	review
He et al. 2023	2023	MHC architecture in amphibians - ancestral reconstruction, gene rearrangements and duplication patterns	Non-classical MHC class I	Xenopus sp.	Anura	Pipidae	-	-	-	-	-	-	-	-	-	30	-	-	-	-	-	-	-	-	review
He et al. 2023	2023	MHC architecture in amphibians - ancestral reconstruction, gene rearrangements and duplication patterns	Non-classical MHC class I	Hymenochirus boettgeri	Anura	Pipidae	-	-	-	-	-	-	-	-	-	1	-	-	-	-	-	-	-	-	review
He et al. 2023	2023	MHC architecture in amphibians - ancestral reconstruction, gene rearrangements and duplication patterns	Non-classical MHC class I	Rana temporaria	Anura	Ranidae	-	-	-	-	-	-	-	-	-	20	-	-	-	-	-	-	-	-	review
He et al. 2023	2023	MHC architecture in amphibians - ancestral reconstruction, gene rearrangements and duplication patterns	Non-classical MHC class I	Nanorana parkeri / Eleutherodactylus coqui	Anura	Dicroglossidae / Eleutherodactylidae	-	-	-	-	-	-	-	-	-	9	-	-	-	-	-	-	-	-	review
He et al. 2023	2023	MHC architecture in amphibians - ancestral reconstruction, gene rearrangements and duplication patterns	Non-classical MHC class I	Engystomops pustulosus	Anura	Leptodactylidae	-	-	-	-	-	-	-	-	-	4	-	-	-	-	-	-	-	-	review
He et al. 2023	2023	MHC architecture in amphibians - ancestral reconstruction, gene rearrangements and duplication patterns	Non-classical MHC class I	Bufo bufo /Bufo gargarizans	Anura	Bufonidae	-	-	-	-	-	-	-	-	-	6-9	-	-	-	-	-	-	-	-	review
He et al. 2023	2023	MHC architecture in amphibians - ancestral reconstruction, gene rearrangements and duplication patterns	Non-classical MHC class I	Microcaecilia unicolor	Gymnophiona	Siphonopidae	-	-	-	-	-	-	-	-	-	6	-	-	-	-	-	-	-	-	review
He et al. 2023	2023	MHC architecture in amphibians - ancestral reconstruction, gene rearrangements and duplication patterns	Non-classical MHC class I	Geotrypetes seraphini / Rhinatrema bivittatum	Gymnophiona	Dermophiidae / Rhinatrematidae	-	-	-	-	-	-	-	-	-	5	-	-	-	-	-	-	-	-	review
He et al. 2023	2023	MHC architecture in amphibians - ancestral reconstruction, gene rearrangements and duplication patterns	Non-classical MHC class I	Ambystoma mexicanum	Caudata	Ambystomatidae	-	-	-	-	-	-	-	-	-	3	-	-	-	-	-	-	-	-	review
He et al. 2023	2023	MHC architecture in amphibians - ancestral reconstruction, gene rearrangements and duplication patterns	Non-classical MHC class I	Pleurodeles waltl	Caudata	Salamandridae	-	-	-	-	-	-	-	-	-	9	-	-	-	-	-	-	-	-	review
He et al. 2023	2023	MHC architecture in amphibians - ancestral reconstruction, gene rearrangements and duplication patterns	Non-classical MHC class II	Rhinatrema bivittatum	Gymnophiona	Rhinatrematidae	-	-	-	-	-	-	-	-	-	-	-	-	-	-	-	-	-	exists	review
He et al. 2023	2023	MHC architecture in amphibians - ancestral reconstruction, gene rearrangements and duplication patterns	Non-classical MHC class II	Ambystoma mexicanum / Pleurodeles waltl	Caudata	Ambystomatidae / Salamandridae	-	-	-	-	-	-	-	-	-	-	-	-	-	-	-	-	-	exists	review
Hossainey et al. 2023	2023	A perspective into the relationships between amphibian (Xenopus laevis) myeloid cell subsets	Classical MHC class I and II	Xenopus laevis	Anura	Pipidae	-	Mycobacteria	-	-	-	dendritic cells with higher MHC class I cells were better at responding	-	-	-	-	-	-	-	-	-	-	-	different MHC I and II expression in dendritic cells depending on origin	immunochemistry
Lau et al. 2023	2023	Conserved Evolution of MHC Supertypes among Japanese Frogs Suggests Selection for Bd Resistance	Classical MHC class I	Bufo japonicus / Fejervarya kawamurai / Dryophytes japonicus / Glandirana rugosa / Pelophylax nigromaculatus / P. porosus porosus / Buergeria buergeri / B. japonica	Anura	Bufonidae / Dicroglossidae / Hylidae / Ranidae / Rhacophoridae	-	Fungi and Bacteria	-	-	-	some supertypes have better binding abilities	-	4.25	1.0625	4	-	-	-	-	-	-	-	-	RNAseq
Lau et al. 2023	2023	Conserved Evolution of MHC Supertypes among Japanese Frogs Suggests Selection for Bd Resistance	Classical MHC class II	Bufo japonicus / Fejervarya kawamurai / Dryophytes japonicus / Glandirana rugosa / Pelophylax nigromaculatus / P. porosus porosus / Buergeria buergeri / B. japonica	Anura	Bufonidae / Dicroglossidae / Hylidae / Ranidae / Rhacophoridae	-	Chytrid - Bd	-	-	-	some supertypes have better binding abilities	-	2.375	1.1875	2	-	-	-	-	-	-	-	-	RNAseq
Paiola et al. 2023	2023	Amphibians as a model to study the role of immune cell heterogeneity in host and mycobacterial interactions	Classical MHC class II	NA	NA	NA	-	Mycobacteria	-	-	-	infection related to alleles	-	-	-	-	-	-	-	-	-	-	-	-	review
Zhang et al. 2023	2023	Pathogenic selection promotes adaptive immune variations against serious bottlenecks in early invasions of bullfrogs	Classical MHC class II	Rana catesbeiana	Anura	Ranidae	positive	Chytrid - Bd	-	Allele	-	-	-	0.02	-	-	1	-	-	-	-	-	-	-	Sequence
Zhang et al. 2023	2023	Pathogenic selection promotes adaptive immune variations against serious bottlenecks in early invasions of bullfrogs	Classical MHC class II	Rana catesbeiana	Anura	Ranidae	positive	Viruses	-	-	-	Allelic richness associated with viral richness and abundance	-	0.02	-	-	1	-	-	-	-	-	-	-	Sequence
Du Pasquier et al. 1974	1974	A major histocompatibility complex in toad Xenopus laevis (Daudin)	-	Xenopus laevis	Anura	Pipidae	-	-	-	-	-	-	-	-	-	-	-	-	-	-	present	-	-	-	MLR
Du Pasquier et al. 1977	1977	The genetic control of histocompatibility reactions in natural and laboratory-made polyploid individuals of the clawed toadXenopus	Classical MHC class I	Xenopus laevis	Anura	Pipidae	-	-	-	-	-	-	-	-	-	1	-	-	-	-	-	-	-	-	MLR
Du Pasquier et al. 1977	1977	The genetic control of histocompatibility reactions in natural and laboratory-made polyploid individuals of the clawed toadXenopus	Classical MHC class I	Xenopus vestitus	Anura	Pipidae	-	-	-	-	-	-	-	-	-	1	-	-	-	-	-	-	-	-	MLR
Du Pasquier et al. 1977	1977	The genetic control of histocompatibility reactions in natural and laboratory-made polyploid individuals of the clawed toadXenopus	Classical MHC class I	Xenopus ruwenzoriensis	Anura	Pipidae	-	-	-	-	-	-	-	-	-	>1	-	-	-	-	-	-	-	-	MLR
Flajnik et al. 1984	1984	Identification of class-I major histocompatibility complex encoded molecules in the amphibian Xenopus	Classical MHC class I	Xenopus laevis	Anura	Pipidae	-	-	-	-	-	-	-	-	-	1	-	-	-	-	expressed in leukocytes and erythrocytes	-	-	-	Immunochemistry
Flajnik et al. 1986	1986	Major histocompatibility complex-encoded class I molecules are absent in immunologically competent Xenopus before metamorphosis	Classical MHC class I	Xenopus laevis	Anura	Pipidae	-	-	-	-	-	-	-	-	-	-	-	-	weak on thymus (epithelium) - likely not classical MHC	everywhere	everywhere	-	-	-	Immunochemistry
Flajnik et al. 1986	1986	Major histocompatibility complex-encoded class I molecules are absent in immunologically competent Xenopus before metamorphosis	Classical MHC class II	Xenopus laevis	Anura	Pipidae	-	-	-	-	-	-	-	-	-	-	-	-	everywhere	everywhere	everywhere	-	-	-	Immunochemistry
Flajnik & Du Pasquier 1988	1988	MHC class I antigens as surface markers of adult erythrocytes during the metamorphosis of Xenopus	Classical MHC class I	Xenopus laevis	Anura	Pipidae	-	-	-	-	-	-	-	-	-	-	-	-	-	not on red cells (until climax)	present	-	-	-	Immunochemistry
Du Pasquier & Flajnik, 1990	1990	Expression of MHC class II antigens during Xenopus development	Classical MHC class II	Xenopus laevis	Anura	Pipidae	-	-	-	-	-	-	-	-	-	-	-	-	Thymus first	Then rest, B-cells and epithelia	-	-	-	-	Immunochemistry
Flajnik et al. 1990	1990	Evolution of the MHC - antigenicity and unusual tissue distribution of Xenopus (frog) class-II molecules	Classical MHC class II	Xenopus laevis	Anura	Pipidae	-	-	-	-	-	-	-	-	-	-	-	only B-lymphocytes	-	-	equal expression level throughout lymphocytes	-	-	-	Immunochemistry
Rollins-Smith & Blair, 1990	1990	Expression of class II major histocompatibility complex antigens on adult T cells in Xenopus is metamorphosis-dependent	Classical MHC class II	Xenopus laevis	Anura	Pipidae	-	-	-	-	-	-	-	-	-	-	-	virtually absent	-	increased expression is dependent of metamorphosis	present	-	-	-	Immunochemistry
Flajnik et al. 1991	1991	Evolution of the major histocompatibility complex - molecular-cloning of major histocompatibility complex class-I from the amphibian Xenopus	Classical MHC class I	Xenopus laevis	Anura	Pipidae	-	-	-	-	-	-	-	-	-	1	-	-	-	-	-	-	-	-	Sequencing
Flajnik et al. 1993	1993	A novel type of class-I gene organization in vertebrates - a large family of non-MHC-linked class-I genes is expressed at the RNA level in the amphibian Xenopus	Non-classical MHC class I	Xenopus laevis	Anura	Pipidae	-	-	-	-	-	-	-	-	-	-	-	-	-	-	-	-	-	-	Immunochemistry/Sequence
Harding et al. 1993	1993	MHC restriction of T-cell proliferative responses in Xenopus	Classical MHC class I and II	Xenopus laevis	Anura	Pipidae	-	-	-	-	-	-	-	-	-	-	-	-	-	-	in splenocytes	-	-	-	Immunochemistry
Sato et al. 1993	1993	Evolution of the MHC - isolation of class-II beta-chain cDNA clones from the amphibian Xenopus laevis	Classical MHC class II	Xenopus laevis	Anura	Pipidae	positive	-	-	-	-	-	-	-	-	3	-	-	-	-	-	0	-	-	Immunochemistry
Sato et al. 1993	1993	Evolution of the MHC - isolation of class-II beta-chain cDNA clones from the amphibian Xenopus laevis	Classical MHC class II	Xenopus tropicalis	Anura	Pipidae	-	-	-	-	-	-	-	-	-	1	-	-	-	-	-	-	-	-	Immunochemistry
Sato et al. 1993	1993	Evolution of the MHC - isolation of class-II beta-chain cDNA clones from the amphibian Xenopus laevis	Classical MHC class II	Xenopus epitropicalis	Anura	Pipidae	-	-	-	-	-	-	-	-	-	2	-	-	-	-	-	-	-	-	Immunochemistry
Sato et al. 1993	1993	Evolution of the MHC - isolation of class-II beta-chain cDNA clones from the amphibian Xenopus laevis	Classical MHC class II	Xenopus mellotropicalis	Anura	Pipidae	-	-	-	-	-	-	-	-	-	1	-	-	-	-	-	-	-	-	Immunochemistry
Sato et al. 1993	1993	Evolution of the MHC - isolation of class-II beta-chain cDNA clones from the amphibian Xenopus laevis	Classical MHC class II	Xenopus clivii	Anura	Pipidae	-	-	-	-	-	-	-	-	-	1	-	-	-	-	-	-	-	-	Immunochemistry
Sato et al. 1993	1993	Evolution of the MHC - isolation of class-II beta-chain cDNA clones from the amphibian Xenopus laevis	Classical MHC class II	Xenopus muelleri	Anura	Pipidae	-	-	-	-	-	-	-	-	-	1	-	-	-	-	-	-	-	-	Immunochemistry
Sato et al. 1993	1993	Evolution of the MHC - isolation of class-II beta-chain cDNA clones from the amphibian Xenopus laevis	Classical MHC class II	Xenopus borealis	Anura	Pipidae	-	-	-	-	-	-	-	-	-	1	-	-	-	-	-	-	-	-	Immunochemistry
Sato et al. 1993	1993	Evolution of the MHC - isolation of class-II beta-chain cDNA clones from the amphibian Xenopus laevis	Classical MHC class II	Xenopus fraseri	Anura	Pipidae	-	-	-	-	-	-	-	-	-	1	-	-	-	-	-	-	-	-	Immunochemistry
Sato et al. 1993	1993	Evolution of the MHC - isolation of class-II beta-chain cDNA clones from the amphibian Xenopus laevis	Classical MHC class II	Xenopus vestitus	Anura	Pipidae	-	-	-	-	-	-	-	-	-	1	-	-	-	-	-	-	-	-	Immunochemistry
Sato et al. 1993	1993	Evolution of the MHC - isolation of class-II beta-chain cDNA clones from the amphibian Xenopus laevis	Classical MHC class II	Xenopus andrei	Anura	Pipidae	-	-	-	-	-	-	-	-	-	3	-	-	-	-	-	-	-	-	Immunochemistry
Sato et al. 1993	1993	Evolution of the MHC - isolation of class-II beta-chain cDNA clones from the amphibian Xenopus laevis	Classical MHC class II	Xenopus amieti	Anura	Pipidae	-	-	-	-	-	-	-	-	-	1	-	-	-	-	-	-	-	-	Immunochemistry
Sato et al. 1993	1993	Evolution of the MHC - isolation of class-II beta-chain cDNA clones from the amphibian Xenopus laevis	Classical MHC class II	Xenopus ruwenzoriensis	Anura	Pipidae	-	-	-	-	-	-	-	-	-	3	-	-	-	-	-	-	-	-	Immunochemistry
Sato et al. 1993	1993	Evolution of the MHC - isolation of class-II beta-chain cDNA clones from the amphibian Xenopus laevis	Classical MHC class II	Xenopus longipes	Anura	Pipidae	-	-	-	-	-	-	-	-	-	1	-	-	-	-	-	-	-	-	Immunochemistry
Shum et al. 1993	1993	Isolation of a classical MHC class-I cDNA from an amphibian - evidence for only one class-I locus in the Xenopus MHC	Classical MHC class I	Xenopus laevis	Anura	Pipidae	-	-	-	-	-	-	-	-	-	1	-	-	-	-	-	-	-	-	Immunochemistry
Shum et al. 1993	1993	Isolation of a classical MHC class-I cDNA from an amphibian - evidence for only one class-I locus in the Xenopus MHC	Classical MHC class I	Xenopus tropicalis	Anura	Pipidae	-	-	-	-	-	-	-	-	-	1	-	-	-	-	-	-	-	-	Immunochemistry
Shum et al. 1993	1993	Isolation of a classical MHC class-I cDNA from an amphibian - evidence for only one class-I locus in the Xenopus MHC	Classical MHC class I	Xenopus epitropicalis	Anura	Pipidae	-	-	-	-	-	-	-	-	-	2	-	-	-	-	-	-	-	-	Immunochemistry
Shum et al. 1993	1993	Isolation of a classical MHC class-I cDNA from an amphibian - evidence for only one class-I locus in the Xenopus MHC	Classical MHC class I	Xenopus mellotropicalis	Anura	Pipidae	-	-	-	-	-	-	-	-	-	1	-	-	-	-	-	-	-	-	Immunochemistry
Shum et al. 1993	1993	Isolation of a classical MHC class-I cDNA from an amphibian - evidence for only one class-I locus in the Xenopus MHC	Classical MHC class I	Xenopus clivii	Anura	Pipidae	-	-	-	-	-	-	-	-	-	1	-	-	-	-	-	-	-	-	Immunochemistry
Shum et al. 1993	1993	Isolation of a classical MHC class-I cDNA from an amphibian - evidence for only one class-I locus in the Xenopus MHC	Classical MHC class I	Xenopus muelleri	Anura	Pipidae	-	-	-	-	-	-	-	-	-	1	-	-	-	-	-	-	-	-	Immunochemistry
Shum et al. 1993	1993	Isolation of a classical MHC class-I cDNA from an amphibian - evidence for only one class-I locus in the Xenopus MHC	Classical MHC class I	Xenopus borealis	Anura	Pipidae	-	-	-	-	-	-	-	-	-	1	-	-	-	-	-	-	-	-	Immunochemistry
Shum et al. 1993	1993	Isolation of a classical MHC class-I cDNA from an amphibian - evidence for only one class-I locus in the Xenopus MHC	Classical MHC class I	Xenopus fraseri	Anura	Pipidae	-	-	-	-	-	-	-	-	-	1	-	-	-	-	-	-	-	-	Immunochemistry
Shum et al. 1993	1993	Isolation of a classical MHC class-I cDNA from an amphibian - evidence for only one class-I locus in the Xenopus MHC	Classical MHC class I	Xenopus vestitus	Anura	Pipidae	-	-	-	-	-	-	-	-	-	2	-	-	-	-	-	-	-	-	Immunochemistry
Shum et al. 1993	1993	Isolation of a classical MHC class-I cDNA from an amphibian - evidence for only one class-I locus in the Xenopus MHC	Classical MHC class I	Xenopus andrei	Anura	Pipidae	-	-	-	-	-	-	-	-	-	2	-	-	-	-	-	-	-	-	Immunochemistry
Shum et al. 1993	1993	Isolation of a classical MHC class-I cDNA from an amphibian - evidence for only one class-I locus in the Xenopus MHC	Classical MHC class I	Xenopus amieti	Anura	Pipidae	-	-	-	-	-	-	-	-	-	1	-	-	-	-	-	-	-	-	Immunochemistry
Shum et al. 1993	1993	Isolation of a classical MHC class-I cDNA from an amphibian - evidence for only one class-I locus in the Xenopus MHC	Classical MHC class I	Xenopus ruwenzoriensis	Anura	Pipidae	-	-	-	-	-	-	-	-	-	2	-	-	-	-	-	-	-	-	Immunochemistry
Shum et al. 1993	1993	Isolation of a classical MHC class-I cDNA from an amphibian - evidence for only one class-I locus in the Xenopus MHC	Classical MHC class I	Xenopus longipes	Anura	Pipidae	-	-	-	-	-	-	-	-	-	1	-	-	-	-	-	-	-	-	Immunochemistry
Gravenor et al. 1995	1995	Ontogeny and thymus-dependence of T cell surface antigens in Xenopus: flow cytometric studies on monoclonal antibody-stained thymus and spleen	Classical MHC class II	Xenopus laevis	Anura	Pipidae	-	-	-	-	-	-	-	-	-	-	-	on thymus epithelium	very little in spleen and thymus	-	in thymus	-	-	-	Immunochemistry
Kobari et al. 1995	1995	Exon-intro organization of Xenopus MHC class-II beta-chains genes	Classical MHC class II	Xenopus laevis	Anura	Pipidae	-	-	-	-	-	-	-	-	-	3	-	-	-	-	expression in intestines higher than in mamals or fish	-	-	-	Sequencing
Rollins-Smith et al. 1996	1996	Late thymectomy in Xenopus tadpoles reveals a population of T cells that persists through metamorphosis	Classical MHC class II	Xenopus laevis	Anura	Pipidae	-	-	-	-	-	-	-	-	-	-	-	majority not expressed in thymocytes, but in splenocytes	-	-	expressed in thymocytes/splenocytes	-	-	-	Immunochemistry
Nonaka et al. 1997a	1997	Major histocompatibility complex gene mapping in the amphibian Xenopus implies a primordial organization	Classical MHC class I and II	Xenopus laevis	Anura	Pipidae	-	-	-	-	-	-	-	-	-	-	-	-	-	-	-	-	ii-i-iii	-	Immunochemistry
Rollins-Smith et al. 1997	1997	Involvement of thyroid hormones in the expression of MHC class I antigens during ontogeny in Xenopus	Classical MHC class I	Xenopus laevis	Anura	Pipidae	-	-	-	-	-	-	-	-	-	-	-	-	increase in expression, different tissues different timings	-	-	-	-	-	Immunochemistry
Sammut et al. 1997	1997	Isolation of Mhc class I cDNAs from the axolotl Ambystoma mexicanum	Classical MHC class I	Ambystoma mexicanum	Caudata	Ambystomatidae	-	-	-	-	-	-	-	-	-	1	-	expressed from eclosion	-	-	-	-	-	-	Sequencing
Salter-Cid et al. 1998	1998	Expression of MHC class Ia and class Ib during ontogeny: High expression in epithelia and coregulation of class Ia and lmp7 genes	Classical MHC class I	Xenopus laevis	Anura	Pipidae	-	-	-	-	-	-	-	-	-	-	-	-	appears first in epithelia in contact with environment	starts appearing	expressed (higher in liver)	-	-	-	Sequencing
Salter-Cid et al. 1998	1998	Expression of MHC class Ia and class Ib during ontogeny: High expression in epithelia and coregulation of class Ia and lmp7 genes	Non-classical MHC class I	Xenopus laevis	Anura	Pipidae	-	-	-	-	-	-	-	-	-	-	-	-	no	starts appearing	more in intestines	-	-	-	Sequencing
Salter-Cid et al. 1998	1998	Expression of MHC class Ia and class Ib during ontogeny: High expression in epithelia and coregulation of class Ia and lmp7 genes	lmp-7	Xenopus laevis	Anura	Pipidae	-	-	-	-	-	-	-	-	-	-	-	-	a lot in gill, a little in intestine	present	present, just a little on thymus	-	-	-	Sequencing
Völk et al. 1998	1998	Wide tissue distribution of axolotl class II molecules occurs independently of thyroxin	Classical MHC class II	Ambystoma mexicanum	Caudata	Ambystomatidae	-	-	-	-	-	-	-	-	-	-	-	-	paedomorphic - MHCII appears on B-cells first, then thymocytes, then T-cells, then erythrocytes	-	-	-	-	-	Immunochemistry
Castell-Rodríguez et al. 1999	1999	ATPase and MHC class II molecules co-expression in Rana pipiens dendritic cells	Classical MHC class II	Lithobates pipiens	Anura	Ranidae	-	-	-	-	-	-	-	-	-	-	-	-	-	-	dendritic cells have/not MHC depending on location on epithelial layer	-	-	-	Immunochemistry
Sammut et al. 1999	1999	Axolotl MHC architecture and polymorphism	Classical MHC class I	Ambystoma mexicanum	Caudata	Ambystomatidae	-	-	-	-	-	-	-	-	-	13	-	-	-	-	-	-	-	-	Sequencing
Izutsu et al. 2000	2000	Larval antigen molecules recognized by adult immune cells of inbred Xenopus laevis: Two pathways for recognition by adult splenic T cells	Classical MHC class I and II	Xenopus laevis	Anura	Pipidae	-	-	-	-	-	-	-	-	-	-	-	-	two types of epidermal cells, one with one without MHC	-	-	-	-	-	Immunochemistry
Courtet et al. 2001	2001	Major histocompatibility complex and immunoglobulin loci visualized by in situ hybridization on Xenopus chromosomes	Classical MHC class II	Xenopus laevis	Anura	Pipidae	-	-	-	-	-	-	-	-	-	-	-	-	-	-	-	-	iia nd b next to each other, ib at telomeric region	-	Immunochemistry
Laurens et al. 2001	2001	Axolotl MHC class II beta chain: predominance of one allele and alternative splicing of the beta 1 domain	Classical MHC class II	Ambystoma tigrinum	Caudata	Ambystomatidae	-	-	-	-	-	-	-	-	-	-	-	-	-	-	-	1(-b1)	-	-	Immunochemistry/Sequence (from RNA)
Laurens et al. 2001	2001	Axolotl MHC class II beta chain: predominance of one allele and alternative splicing of the beta 1 domain	Classical MHC class II	Ambystoma mexicanum	Caudata	Ambystomatidae	-	-	-	-	-	-	-	-	-	-	-	-	-	-	-	1(-b1)	-	-	Immunochemistry/Sequence (from RNA)
Liu et al. 2002	2002	Xenopus class II A genes: studies of genetics, polymorphism, and expression	Classical MHC class II	Xenopus laevis	Anura	Pipidae	-	-	-	-	-	-	-	-	-	3	-	-	-	-	higer in spleen and intestine	0	-	-	Sequence (DNA and RNA)
Sammut et al. 2002	2002	The fate of duplicated major histocompatibility complex class Ia genes in a dodecaploid amphibian, Xenopus ruwenzoriensis	Classical MHC class I	Xenopus ruwenzoriensis	Anura	Pipidae	positive	-	-	-	-	-	-	-	-	2	-	-	-	-	-	-	-	-	Sequence (DNA and RNA)
Gantress et al. 2003	2003	Development and characterization of a model system to study amphibian immune responses to iridoviruses	Classical MHC class I	Xenopus laevis	Anura	Pipidae	-	Ranavirus	Homozygous to a specific alleles	-	-	-	-	-	-	-	-	-	-	-	-	-	-	-	Sequencing
Ohta et al. 2003	2003	Two highly divergent ancient allelic lineages of the transporter associated with antigen processing (TAP) gene in Xenopus: further evidence for co-evolution among MHC class I region genes	Classical MHC class I and II	Xenopus laevis	Anura	Pipidae	-	-	-	-	-	-	-	-	-	-	-	-	-	-	-	-	ii-i-iii	-	Immunochemistry
Ohta et al. 2003	2003	Two highly divergent ancient allelic lineages of the transporter associated with antigen processing (TAP) gene in Xenopus: further evidence for co-evolution among MHC class I region genes	Classical MHC class I and II	Xenopus tropicalis	Anura	Pipidae	-	-	-	-	-	-	-	-	-	-	-	-	-	-	-	-	ii-i-iii	-	Immunochemistry
Bos and DeWoody, 2005	2005	Molecular characterization of major histocompatibility complex class II alleles in wild tiger salamanders (Ambystoma tigrinum)	Classical MHC class II	Ambystoma tigrinum	Caudata	Ambystomatidae	balancing	-	-	-	-	-	-	0.272727	0.272727	1	1	-	-	-	-	1(-b1)	-	-	Sequence (DNA and RNA)
Ohta et al. 2006	2006	Ancestral organization of the MHC revealed in the amphibian Xenopus	Classical MHC class I	Xenopus tropicalis	Anura	Pipidae	-	-	-	-	-	-	-	-	-	1	-	-	-	-	-	-	-	-	Sequencing
Ohta et al. 2006	2006	Ancestral organization of the MHC revealed in the amphibian Xenopus	Classical MHC class II	Xenopus tropicalis	Anura	Pipidae	-	-	-	-	-	-	-	-	-	2	-	-	-	-	-	-	-	-	Sequencing
Ohta et al. 2006	2006	Ancestral organization of the MHC revealed in the amphibian Xenopus	Non-classical MHC class II	Xenopus tropicalis	Anura	Pipidae	-	-	-	-	-	-	-	-	-	-	-	-	-	-	-	-	-	exists	Sequencing
Goyos et al. 2007	2007	Involvement of nonclassical MHC class Ib molecules in heat shock protein-mediated anti-tumor responses	Non-classical MHC class I	Xenopus laevis	Anura	Pipidae	-	Tumor	-	-	-	express it	-	-	-	-	-	-	-	-	-	-	-	-	Immunochemistry
Hauswald et al. 2007	2007	Molecular characterization of MHC class II in a nonmodel anuran species, the fire-bellied toad Bombina bombina	Classical MHC class II	Bombina bombina	Anura	Bombinatoridae	positive	-	-	-	-	-	-	0.4	0.2	2	-	-	-	-	-	-	-	-	Sequence (DNA and RNA)
Hauswald et al. 2007	2007	Molecular characterization of MHC class II in a nonmodel anuran species, the fire-bellied toad Bombina bombina	Classical MHC class II	Bombina variegata	Anura	Bombinatoridae	-	-	-	-	-	-	-	2	2	1	-	-	-	-	-	-	-	-	Sequencing
Hauswald et al. 2007	2007	Molecular characterization of MHC class II in a nonmodel anuran species, the fire-bellied toad Bombina bombina	Classical MHC class II	Bombina pachypus	Anura	Bombinatoridae	-	-	-	-	-	-	-	2	2	1	-	-	-	-	-	-	-	-	Sequencing
Hauswald et al. 2007	2007	Molecular characterization of MHC class II in a nonmodel anuran species, the fire-bellied toad Bombina bombina	Classical MHC class II	Alytes obstetricans	Anura	Alytidae	-	-	-	-	-	-	-	5	1.66667	3	-	-	-	-	-	-	-	-	Sequencing
Hauswald et al. 2007	2007	Molecular characterization of MHC class II in a nonmodel anuran species, the fire-bellied toad Bombina bombina	Classical MHC class II	Rana temporaria	Anura	Ranidae	-	-	-	-	-	-	-	1	1	1	-	-	-	-	-	-	-	-	Sequencing
Hauswald et al. 2007	2007	Molecular characterization of MHC class II in a nonmodel anuran species, the fire-bellied toad Bombina bombina	Classical MHC class II	Xenopus laevis	Anura	Pipidae	positive	-	-	-	-	-	-	7	-	-	-	-	-	-	-	-	-	-	Sequencing
Mescher et al. 2007	2007	Cells of cutaneous immunity in Xenopus: Studies during larval development and limb regeneration	Classical MHC class II	Xenopus laevis	Anura	Pipidae	-	-	-	-	-	-	-	-	-	-	-	no expression	some expression	-	-	-	-	-	Immunochemistry
Morales & Robert, 2007	2007	Characterization of primary and memory CD8 T-cell responses against ranavirus (FV3) in Xenopus laevis	Classical MHC class II	Xenopus laevis	Anura	Pipidae	-	Ranavirus	-	-	-	expression increased with infection (higher in a primary infection)	-	-	-	-	-	-	-	-	-	-	-	-	Immunochemistry
Ramanayake et al. 2007	2007	In vivo study of T-cell responses to skin alloantigens in Xenopus using a novel whole-mount immunohistology method	Classical MHC class II	Xenopus laevis	Anura	Pipidae	-	-	-	-	-	-	-	-	-	-	-	-	-	-	-	-	-	increased expression in allografs vs. autografs	Immunochemistry
Richman et al. 2007	2007	Evidence for balancing selection at the DAB locus in the axolotl, Ambystoma mexicanum	Classical MHC class II	Ambystoma mexicanum	Caudata	Ambystomatidae	balancing	-	-	-	-	-	-	0.555556	0.555556	1	-	-	-	-	-	-	-	-	Sequencing
Babik et al. 2008	2008	Contrasting patterns of variation in MHC loci in the Alpine newt	Classical MHC class II	Ichthyosaura alpestris	Caudata	Salamandridae	positive (historical)	-	-	-	-	-	-	0.268456	0.134228	2	-	-	-	-	-	-	-	-	Sequencing
Barribeau et al. 2008	2008	Major Histocompatibility Complex Based Resistance to a Common Bacterial Pathogen of Amphibians	Classical MHC class II	Xenopus laevis	Anura	Pipidae	-	Aeromonas	alleles	Alleles	-	Individuals with resistant alleles grew slower	-	-	-	-	-	-	-	-	-	-	-	-	none
Bos et al. 2008	2008	Inferring population history and demography using microsatellites, mitochondrial DNA, and major histocompatibility complex (MHC) genes	Classical MHC class II	Ambystoma tigrinum	Caudata	Ambystomatidae	positive	-	-	-	-	-	-	0.08	-	-	-	-	-	-	-	-	-	Increased mating with disimilar individuals	Sequencing
Bulut et al. 2008	2008	Polymorphism of Alternative Splicing of Major Histocompatibility Complex Transcripts in Wild Tiger Salamanders	Classical MHC class II	Ambystoma tigrinum	Caudata	Ambystomatidae	-	-	-	-	-	-	-	0.205882	0.205882	1	-	-	-	expressed	-	1(-b1)	-	-	Sequence (DNA and RNA)
Villinger & Waldman, 2008	2008	Self-referent MHC type matching in frog tadpoles	Classical MHC class I	Xenopus laevis	Anura	Pipidae	-	-	-	-	-	-	-	-	-	-	-	schooled with similar MHC	-	-	-	-	-	-	Sequencing
Villinger & Waldman, 2008	2008	Self-referent MHC type matching in frog tadpoles	Classical MHC class II	Xenopus laevis	Anura	Pipidae	-	-	-	-	-	-	-	-	-	-	-	schooled with similar MHC	-	-	-	-	-	-	Sequencing
Babik et al. 2009	2009	Long-term survival of a urodele amphibian despite depleted major histocompatibility complex variation	Classical MHC class II	Triturus cristatus	Caudata	Salamandridae	positive (historical)	-	-	-	-	-	southern richness–northern purity pattern (ref vs. expa)	0.340197	0.340197	1	-	-	-	expression	expression	-	-	-	Sequence (DNA and RNA)
Bos et al. 2009	2009	Condition-dependent mate choice and a reproductive disadvantage for MHC-divergent male tiger salamanders	Classical MHC class II	Ambystoma tigrinum	Caudata	Ambystomatidae	-	-	-	-	-	-	-	0.00828157	0.00828157	1	-	-	-	-	-	-	-	-	Sequence
Goyos et al. 2009	2009	Novel nonclassical MHC class Ib genes associated with CD8 T cell development and thymic tumors	Non-classical MHC class I	Xenopus laevis	Anura	Pipidae	-	Tumor	-	-	-	express it	-	-	-	-	-	-	present	-	-	-	-	-	Immunochemistry/Sequence
May & Beebee, 2009	2009	Characterisation of major histocompatibility complex class II alleles in the natterjack toad, Bufo calamita	Classical MHC class II	Bufo calamita	Anura	Bufonidae	positive (only on one locus)	-	-	-	-	-	-	0.025	0.0125	2	-	-	-	expression	-	-	-	-	Sequence (DNA and RNA)
Rosenblum et al. 2009	2009	Genome-wide transcriptional response of Silurana (Xenopus) tropicalis to infection with the deadly chytrid fungus	Classical MHC class I and II	Xenopus tropicalis	Anura	Pipidae	-	Chytrid - Bd	-	-	-	no change in expression (liver/skin) but in spleen	-	-	-	-	-	-	-	-	-	-	-	-	RNAseq
Teacher et al. 2009	2009	Evidence for Directional Selection at a Novel Major Histocompatibility Class I Marker in Wild Common Frogs (Rana temporaria) Exposed to a Viral Pathogen (Ranavirus)	Classical MHC class I	Rana temporaria	Anura	Ranidae	-	Ranavirus	-	Supertype	-	Infected populations are more similar to each other than non-infected ones in allelic frequencies	-	1.95455	1.95455	1	-	-	-	-	-	-	-	-	Sequencing
Zeisset & Beebee, 2009	2009	Molecular characterization of major histocompatibility complex class II alleles in the common frog, Rana temporaria	Classical MHC class II	Rana temporaria	Anura	Ranidae	positive	-	-	-	-	-	-	0.0372093	0.0372093	1	-	-	-	-	-	-	-	-	Sequence
Kiemnec-Tyburczy et al. 2010	2010	Selection, trans-species polymorphism, and locus identification of major histocompatibility complex class II beta alleles of New World ranid frogs	Classical MHC class II	Lithobates catesbeianus	Anura	Ranidae	positive	-	-	-	-	-	-	3	1.5	2	0	-	-	-	-	-	-	-	Sequence
Kiemnec-Tyburczy et al. 2010	2010	Selection, trans-species polymorphism, and locus identification of major histocompatibility complex class II beta alleles of New World ranid frogs	Classical MHC class II	Epidalea calamita	Anura	Bufonidae	positive	-	-	-	-	-	-	1	1	1	0	-	-	-	-	-	-	-	Sequence
Kiemnec-Tyburczy et al. 2010	2010	Selection, trans-species polymorphism, and locus identification of major histocompatibility complex class II beta alleles of New World ranid frogs	Classical MHC class II	Lithobates palustris	Anura	Ranidae	positive	-	-	-	-	-	-	2	2	1	1	-	-	-	-	-	-	-	Sequence
Kiemnec-Tyburczy et al. 2010	2010	Selection, trans-species polymorphism, and locus identification of major histocompatibility complex class II beta alleles of New World ranid frogs	Classical MHC class II	Lithobates pipiens	Anura	Ranidae	positive	-	-	-	-	-	-	3	1.5	2	1	-	-	-	-	-	-	-	Sequence
Kiemnec-Tyburczy et al. 2010	2010	Selection, trans-species polymorphism, and locus identification of major histocompatibility complex class II beta alleles of New World ranid frogs	Classical MHC class II	Lithobates sylvaticus	Anura	Ranidae	positive	-	-	-	-	-	-	2	2	1	1	-	-	-	-	-	-	-	Sequence
Kiemnec-Tyburczy et al. 2010	2010	Selection, trans-species polymorphism, and locus identification of major histocompatibility complex class II beta alleles of New World ranid frogs	Classical MHC class II	Lithobates warszewitschii	Anura	Ranidae	positive	-	-	-	-	-	-	2	2	1	1	-	-	-	-	-	-	-	Sequence
Kiemnec-Tyburczy et al. 2010	2010	Selection, trans-species polymorphism, and locus identification of major histocompatibility complex class II beta alleles of New World ranid frogs	Classical MHC class II	Lithobates yavapaiensis	Anura	Ranidae	positive	-	-	-	-	-	-	4	2	2	1	-	-	-	-	-	-	-	Sequence
Zeisset & Beebee, 2010	2010	Larval fitness, microsatellite diversity and MHC class II diversity in common frog (Rana temporaria) populations	Classical MHC class II	Rana temporaria	Anura	Ranidae	-	Aeromonas/Saprolegnia	Allele	-	-	-	no isolation by distance, one allele only in rural site	0.0717949	-	-	-	-	-	-	-	-	-	-	Sequence
Goyos et al. 2011	2011	Remarkable Conservation of Distinct Nonclassical MHC Class I Lineages in Divergent Amphibian Species	Non-classical MHC class I	Xenopus laevis	Anura	Pipidae	-	-	-	-	-	-	-	-	-	-	-	-	-	-	-	-	-	-	Immunochemistry
Goyos et al. 2011	2011	Remarkable Conservation of Distinct Nonclassical MHC Class I Lineages in Divergent Amphibian Species	Non-classical MHC class I	Xenopus tropicalis	Anura	Pipidae	-	-	-	-	-	-	-	-	-	-	-	-	-	-	-	-	-	-	Immunochemistry
May et al. 2011	2011	Larval fitness and immunogenetic diversity in chytrid-infected and uninfected natterjack toad (Bufo calamita) populations	Classical MHC class II	Bufo calamita	Anura	Bufonidae	none	Chytrid - Bd	-	-	-	Less diversity in infected poipulation, Specific alleles in infected pop	-	0.0390625	0.0390625	1	-	-	-	-	-	-	-	-	Sequence
Savage & Zamudio, 2011	2011	MHC genotypes associate with resistance to a frog-killing fungus	Classical MHC class II	Lithobates yavapaiensis	Anura	Ranidae	positive	Chytrid - Bd	-	Alleles, heterozygosity	-	-	Some alleles shared between pops	0.333333	0.333333	1	-	-	-	-	-	-	-	-	Sequence
Barribeau et al. 2012	2012	Ecological immunogenetics of life-history traits in a model amphibian	Classical MHC class I and II	Xenopus laevis	Anura	Pipidae	-	-	-	-	-	-	-	-	-	-	-	-	-	grew faster and died more when with dissimilar individuals	-	-	-	-	none
Kiemnec-Tyburczy & Zamudio, 2012	2012	Novel locus-specific primers for major histocompatibility complex class II alleles from glass frogs developed via genome walking	Classical MHC class II	Espadarana prosoblepon	Anura	Centrolenidae	positive	-	-	-	-	-	-	0.701087	0.701087	1	-	-	-	-	-	-	-	-	Sequence
Kiemnec-Tyburczy & Zamudio, 2012	2012	Novel locus-specific primers for major histocompatibility complex class II alleles from glass frogs developed via genome walking	Classical MHC class II	Sachatamia ilex	Anura	Centrolenidae	-	-	-	-	-	-	-	1.5	1.5	1	-	-	-	-	-	-	-	-	Sequence
Kiemnec-Tyburczy et al. 2012	2012	Genetic diversity of MHC class I loci in six non-model frogs is shaped by positive selection and gene duplication	Classical MHC class I	Espadarana prosoblepon	Anura	Centrolenidae	positive	-	-	-	-	-	-	2.4	1.2	2	0	-	-	-	-	-	-	-	Sequence (from RNA)
Kiemnec-Tyburczy et al. 2012	2012	Genetic diversity of MHC class I loci in six non-model frogs is shaped by positive selection and gene duplication	Classical MHC class I	Agalychnis callidryas	Anura	Hylidae	positive	-	-	-	-	-	-	3.8	1.26667	3	0	-	-	-	-	-	-	-	Sequence (from RNA)
Kiemnec-Tyburczy et al. 2012	2012	Genetic diversity of MHC class I loci in six non-model frogs is shaped by positive selection and gene duplication	Classical MHC class I	Smilisca phaeota	Anura	Hylidae	positive	-	-	-	-	-	-	2.2	0.733333	3	0	-	-	-	-	-	-	-	Sequence (from RNA)
Kiemnec-Tyburczy et al. 2012	2012	Genetic diversity of MHC class I loci in six non-model frogs is shaped by positive selection and gene duplication	Classical MHC class I	Lithobates catesbeianus	Anura	Ranidae	none	-	-	-	-	-	-	2.4	0.8	3	1	-	-	-	-	-	-	-	Sequence (from RNA)
Kiemnec-Tyburczy et al. 2012	2012	Genetic diversity of MHC class I loci in six non-model frogs is shaped by positive selection and gene duplication	Classical MHC class I	Lithobates clamitans	Anura	Ranidae	positive	-	-	-	-	-	-	3.2	1.06667	3	1	-	-	-	-	-	-	-	Sequence (from RNA)
Kiemnec-Tyburczy et al. 2012	2012	Genetic diversity of MHC class I loci in six non-model frogs is shaped by positive selection and gene duplication	Classical MHC class I	Lithobates yavapaiensis	Anura	Ranidae	positive	-	-	-	-	-	-	1.8	0.9	2	1	-	-	-	-	-	-	-	Sequence (from RNA)
Nadachowska-Brzyska et al. 2012	2012	Interspecific hybridization increases MHC class II diversity in two sister species of newts	Classical MHC class II	Lissotriton vulgaris	Caudata	Salamandridae	positive (historical)	-	-	-	-	-	lower in the south (north seems like alleles were shared with other sp)	0.132867	0.044289	3	1	-	-	-	-	-	-	-	Sequence
Nadachowska-Brzyska et al. 2012	2012	Interspecific hybridization increases MHC class II diversity in two sister species of newts	Classical MHC class II	Lissotriton montandoni	Caudata	Salamandridae	positive (historical)	-	-	-	-	-	-	0.0313316	0.0104439	3	1	-	-	-	-	-	-	-	Sequence
Rosenblum et al. 2012	2012	Only skin deep: shared genetic response to the deadly chytrid fungus in susceptible frog species	Classical MHC class I and II	Rana muscosa/sierrae	Anura	Ranidae	-	Chytrid - Bd	-	-	-	increases in skin, decreases in liver and spleen	-	-	-	-	-	-	-	-	-	-	-	-	RNAseq
Schröder et al. 2012	2012	Allochthonous individuals in managed populations of the fire-bellied toad Bombina bombina: Genetic detection and conservation implications	Classical MHC class II	Bombina bombina	Anura	Bombinatoridae	-	-	-	-	-	-	translocaded populations match local ones and not source ones (but genetically similar to original ones)	0.533333	0.266667	2	-	-	-	-	-	-	-	-	Sequence
Villinger & Waldman, 2012	2012	Social discrimination by quantitative assessment of immunogenetic similarity	Classical MHC class I and II	Xenopus laevis	Anura	Pipidae	-	-	-	-	-	-	-	-	-	-	-	-	siblings group	-	-	-	-	-	Sequencing
Edholm et al. 2013	2013	Nonclassical MHC class I-dependent invariant T cells are evolutionarily conserved and prominent from early development in amphibians	Non-classical MHC class I	Xenopus laevis	Anura	Pipidae	-	Ranavirus	-	-	-	imparing it increased susceptibility	-	-	-	-	-	-	-	-	-	-	-	-	qPCR + Sequence
Gong et al. 2013	2013	Molecular Characterization of the Major Histocompatibility Complex Class Ia Gene in the Black-Spotted Frog, Pelophylax nigromaculata	Classical MHC class I	Pelophylax nigromaculatus	Anura	Ranidae	poisitive	-	-	-	-	-	-	0.625	0.625	1	-	-	-	-	-	-	-	-	Sequence (from RNA)
Shu et al. 2013	2013	An Endemic Frog Harbors Multiple Expression Loci With Different Patterns of Variation in the MHC Class II B Gene	Classical MHC class II	Odorrana tormota	Anura	Ranidae	balancing	-	-	-	-	-	-	0.75	0.1875	4	1	-	-	-	-	-	-	-	Sequence
Shu et al. 2013	2013	An Endemic Frog Harbors Multiple Expression Loci With Different Patterns of Variation in the MHC Class II B Gene	Classical MHC class II	Odorrana tormota	Anura	Ranidae	-	-	-	-	-	-	-	2.66667	0.888889	3	-	-	-	-	-	-	-	-	Sequence (from RNA)
Zhao et al. 2013	2013	Evolution by selection, recombination, and gene duplication in MHC class I genes of two Rhacophoridae species	Classical MHC class I	Polypedates megacephalus	Anura	Rhacophoridae	positive	-	-	-	-	-	-	0.636364	0.318182	2	1	-	-	-	-	-	-	-	Sequence (from RNA)
Zhao et al. 2013	2013	Evolution by selection, recombination, and gene duplication in MHC class I genes of two Rhacophoridae species	Classical MHC class I	Zhangixalus omeimontis	Anura	Rhacophoridae	balancing	-	-	-	-	-	-	0.740741	0.246914	3	1	-	-	-	-	-	-	-	Sequence (from RNA)
Edholm et al. 2014a	2014	Unusual evolutionary conservation and further species-specific adaptations of a large family of nonclassical MHC class Ib genes across different degrees of genome ploidy in the amphibian subfamily Xenopodinae	Non-classical MHC class I	Xenopus laevis	Anura	Pipidae	-	-	-	-	-	-	-	-	-	-	-	-	-	-	-	-	-	-	qPCR + Sequence
Ellison et al. 2014	2014	Fighting a Losing Battle: Vigorous Immune Response Countered by Pathogen Suppression of Host Defenses in the Chytridiomycosis-Susceptible Frog Atelopus zeteki	Classical MHC class I	Atelopus zeteki	Anura	Bufonidae	-	Chytrid - Bd	-	-	-	increased expression in infected individuals	-	-	-	-	-	-	-	-	-	-	-	-	RNAseq
Ellison et al. 2014	2014	Fighting a Losing Battle: Vigorous Immune Response Countered by Pathogen Suppression of Host Defenses in the Chytridiomycosis-Susceptible Frog Atelopus zeteki	Classical MHC class II	Atelopus zeteki	Anura	Bufonidae	-	Chytrid - Bd	-	-	-	increased expression in infected individuals	-	-	-	-	-	-	-	-	-	-	-	-	RNAseq
Haynes-Gimore et al. 2014	2014	A critical role of nonclassical MHC in tumor immune evasion in the amphibian Xenopus model	Non-classical MHC class I	Xenopus laevis	Anura	Pipidae	-	Tumor	-	-	-	tumor cells produce it to avoid immune system	-	-	-	-	-	-	-	-	-	-	-	-	qPCR
Lillie et al. 2014	2014	Characterisation of Major Histocompatibility Complex Class I in the Australian Cane Toad, Rhinella marina	Classical MHC class I	Rhinella marina	Anura	Bufonidae	positive	-	-	-	-	-	-	0.12	0.12	1	-	-	-	-	-	-	-	-	Sequence
Marosi et al. 2014	2014	Identification and characterization of major histocompatibility complex class IIB alleles from three species of European ranid frogs	Classical MHC class II	Pelophylax lessonae	Anura	Ranidae	none	-	-	-	-	-	-	2	1	2	0	-	-	-	-	-	-	-	Immunochemistry
Marosi et al. 2014	2014	Identification and characterization of major histocompatibility complex class IIB alleles from three species of European ranid frogs	Classical MHC class II	Pelophylax kurtmuelleri	Anura	Ranidae	-	-	-	-	-	-	-	0.5	0.25	2	0	-	-	-	-	-	-	-	Immunochemistry
Marosi et al. 2014	2014	Identification and characterization of major histocompatibility complex class IIB alleles from three species of European ranid frogs	Classical MHC class II	Rana arvalis	Anura	Ranidae	positive	-	-	-	-	-	-	2.66667	1.33333	2	0	-	-	-	-	-	-	-	Immunochemistry
Savage et al. 2014	2014	Conservation and divergence in the frog immunome: pyrosequencing and de novo assembly of immune tissue transcriptomes	Classical MHC class I	Lithobates yavapaiensis	Anura	Ranidae	-	-	-	-	-	-	-	-	-	-	-	-	-	-	equal expression across tissues (skin & spleen)	-	-	-	RNAseq
Savage et al. 2014	2014	Conservation and divergence in the frog immunome: pyrosequencing and de novo assembly of immune tissue transcriptomes	Classical MHC class II	Lithobates yavapaiensis	Anura	Ranidae	-	-	-	-	-	-	-	-	-	-	-	-	-	-	overexpressed in spleen over skin	-	-	-	RNAseq
Savage et al. 2014	2014	Conservation and divergence in the frog immunome: pyrosequencing and de novo assembly of immune tissue transcriptomes	Classical MHC class I and II	Espadarana prosoblepon	Anura	Centrolenidae	-	-	-	-	-	-	-	-	-	-	-	-	-	-	intestine has comparable expression to L.yavapaiensis spleen	-	-	-	RNAseq
Yu et al. 2014	2014	Genetic polymorphism of major histocompatibility complex class IIB alleles and pathogen resistance in the giant spiny frog Quasipaa spinosa	Classical MHC class II	Quasipaa spinosa	Anura	Dicroglossidae	positive/balancing	Aeromonas	-	Alleles	-	-	-	1.2625	0.63125	2	-	-	-	-	-	-	-	-	Sequence (from RNA)
Zeisset & Beebee, 2014	2014	Drift Rather than Selection Dominates MHC Class II Allelic Diversity Patterns at the Biogeographical Range Scale in Natterjack Toads Bufo calamita	Classical MHC class II	Bufo calamita	Anura	Bufonidae	positive (historical)	-	-	-	-	-	Higher in refugium	0.104615	0.0523077	2	-	-	-	-	-	-	-	-	Sequence
Zhao et al. 2014	2014	Comprehensive Transcriptome Profiling and Functional Analysis of the Frog (Bombina maxima) Immune System	Classical MHC class I	Bombina maxima	Anura	Bombinatoridae	-	-	-	-	-	-	-	-	-	3	-	-	-	-	-	-	-	-	RNAseq
Zhao et al. 2014	2014	Comprehensive Transcriptome Profiling and Functional Analysis of the Frog (Bombina maxima) Immune System	Classical MHC class II	Bombina maxima	Anura	Bombinatoridae	-	-	-	-	-	-	-	-	-	2	-	-	-	-	-	-	-	-	RNAseq
Zhu et al. 2014	2014	Extensive diversification of MHC in Chinese giant salamanders Andrias davidianus (Anda-MHC) reveals novel splice variants	Classical MHC class I	Andrias davidianus	Caudata	Cryptobranchidae	positive	Ranavirus	-	-	-	Increased gradually after infection (6h)	-	3.25	1.625	2	-	-	-	-	-	1(-a1a2)	-	-	Sequence (from RNA)
Zhu et al. 2014	2014	Extensive diversification of MHC in Chinese giant salamanders Andrias davidianus (Anda-MHC) reveals novel splice variants	Classical MHC class II	Andrias davidianus	Caudata	Cryptobranchidae	positive	Ranavirus	-	-	-	Increased after infection (12h)	-	3.375	1.6875	2	-	-	-	-	-	1(-a2)	-	-	Sequence (from RNA)
Zhu et al. 2014	2014	Extensive diversification of MHC in Chinese giant salamanders Andrias davidianus (Anda-MHC) reveals novel splice variants	Classical MHC class II	Andrias davidianus	Caudata	Cryptobranchidae	positive	Ranavirus	-	-	-	Increased after infection (12h)	-	2.125	1.0625	2	-	-	-	-	-	1(-b2)	-	-	Sequence (from RNA)
Bataille et al. 2015	2015	Susceptibility of amphibians to chytridiomycosis is associated with MHC class II conformation	Classical MHC class II	Bufo gargarizans	Anura	Bufonidae	positive/purifying	Chytrid - Bd	-	-	-	Alleles (P9 pocket conformation) more abundanct	-	0.133333	0.133333	1	-	-	-	-	-	-	-	-	Sequence
Bataille et al. 2015	2015	Susceptibility of amphibians to chytridiomycosis is associated with MHC class II conformation	Classical MHC class II	Bombina orientalis	Anura	Bombinatoridae	positive/purifying	Chytrid - Bd	-	-	-	Alleles (P9 pocket conformation) more abundanct	-	0.3	0.3	1	-	-	-	-	-	-	-	-	Sequence
Bataille et al. 2015	2015	Susceptibility of amphibians to chytridiomycosis is associated with MHC class II conformation	Classical MHC class II	Litoria verreauxii	Anura	Hylidae	positive/nothing on wild	Chytrid - Bd	Alleles (p6 conformation)	-	Alleles (P9 pocket conformation)	P9 alleles were not more common in infected population	-	0.261905	0.261905	1	-	-	-	-	-	-	-	-	Sequence
Edholm et al. 2015	2015	Nonclassical MHC-Restricted Invariant V alpha 6 T Cells Are Critical for Efficient Early Innate Antiviral Immunity in the Amphibian Xenopus laevis	Non-classical MHC class I	Xenopus laevis	Anura	Pipidae	-	-	-	-	-	-	-	-	-	-	-	-	-	-	-	-	-	-	qPCR
Höglund et al. 2015	2015	Low MHC variation in isolated island populations of the Natterjack toad (Bufo calamita)	Classical MHC class I	Epidalea calamita	Anura	Bufonidae	-	-	-	-	-	-	low diversity, but similar to in mainland in north europe	0.0151515	0.0151515	1	-	-	-	-	-	-	-	-	Sequence
Lillie et al. 2015	2015	Selection on MHC class II supertypes in the New Zealand endemic Hochstetter's frog	Classical MHC class II	Leiopelma hochstetteri	Anura	Leiopelmatidae	balancing/positive(historical)	-	-	-	-	-	Southern pops less diversity (this was south hemisphere)	0.61157	0.61157	1	-	-	-	-	-	-	-	-	Sequence
Mable et al. 2015	2015	Copy number variation and genetic diversity of MHC Class IIb alleles in an alien population of Xenopus laevis	Classical MHC class II	Xenopus laevis	Anura	Pipidae	positive	-	-	-	-	-	-	0.222222	0.111111	2	-	-	-	-	-	-	-	-	Sequence
Tracy et al. 2015	2015	Positive selection drives the evolution of a major histocompatibility complex gene in an endangered Mexican salamander species complex	Classical MHC class II	Ambystoma velasci	Caudata	Ambystomatidae	positive (historical)	-	-	-	-	-	no relation to range or life history, low heterozygosity	0.384615	0.384615	1	1	-	-	-	-	-	-	-	Sequence
Tracy et al. 2015	2015	Positive selection drives the evolution of a major histocompatibility complex gene in an endangered Mexican salamander species complex	Classical MHC class II	Ambystoma tigrinum	Caudata	Ambystomatidae	-	-	-	-	-	-	-	0.4	0.4	1	1	-	-	-	-	-	-	-	Sequence
Tracy et al. 2015	2015	Positive selection drives the evolution of a major histocompatibility complex gene in an endangered Mexican salamander species complex	Classical MHC class II	Ambystoma altamirani	Caudata	Ambystomatidae	positive (historical)	-	-	-	-	-	no relation to range or life history, low heterozygosity	0.157895	0.157895	1	0	-	-	-	-	-	-	-	Sequence
Tracy et al. 2015	2015	Positive selection drives the evolution of a major histocompatibility complex gene in an endangered Mexican salamander species complex	Classical MHC class II	Ambystoma andersoni	Caudata	Ambystomatidae	positive (historical)	-	-	-	-	-	no relation to range or life history, low heterozygosity	0.692308	0.692308	1	1	-	-	-	-	-	-	-	Sequence
Tracy et al. 2015	2015	Positive selection drives the evolution of a major histocompatibility complex gene in an endangered Mexican salamander species complex	Classical MHC class II	Ambystoma dumerilii	Caudata	Ambystomatidae	positive (historical)	-	-	-	-	-	no relation to range or life history, low heterozygosity	0.916667	0.916667	1	0	-	-	-	-	-	-	-	Sequence
Tracy et al. 2015	2015	Positive selection drives the evolution of a major histocompatibility complex gene in an endangered Mexican salamander species complex	Classical MHC class II	Ambystoma mexicanum	Caudata	Ambystomatidae	positive (historical)	-	-	-	-	-	no relation to range or life history, low heterozygosity	0.333333	0.333333	1	1	-	-	-	-	-	-	-	Sequence
Wielstra et al. 2015	2015	The crested newt Triturus cristatus recolonized temperate Eurasia from an extra-Mediterranean glacial refugium	Classical MHC class II	Triturus cristatus	Caudata	Salamandridae	-	-	-	-	-	-	Southern richness vs. northern purity	0.193717	0.193717	1	0	-	-	-	-	-	-	-	Sequence
Zhang et al. 2015	2015	High genetic diversity in the endangered and narrowly distributed amphibian species Leptobrachium leishanense	Classical MHC class I	Leptobrachium leishanense	Anura	Megophryidae	positive (historical)	-	-	-	-	-	-	1.10417	0.276042	4	-	-	-	-	-	-	-	-	Sequence
Huang et al. 2016	2016	Allelic Polymorphism, Gene Duplication and Balancing Selection of MHC Class IIB Genes in the Omei Treefrog (Rhacophorus omeimontis)	Classical MHC class II	Zhangixalus omeimontis	Anura	Rhacophoridae	balancing	-	-	-	-	-	-	0.69863	0.174658	4	-	-	-	-	-	-	-	-	Sequence
Kosch et al. 2016	2016	Major histocompatibility complex selection dynamics in pathogen-infected tungara frog (Physalaemus pustulosus) populations	Classical MHC class II	Engystomops pustulosus	Anura	Leptodactylidae	directional selection (stronger on summit)	Chytrid - Bd	-	Alleles (P9 pocket conformation)	-	Highland individuals more resistant alleles	-	0.311688	0.311688	1	-	-	-	-	-	-	-	-	Sequence
Lau et al. 2016	2016	Characterisation of major histocompatibility complex class I genes in Japanese Ranidae frogs	Classical MHC class I	Rana japonica	Anura	Ranidae	positive	-	-	-	-	-	-	1.42857	0.47619	3	1	-	-	-	-	-	-	-	Sequence
Lau et al. 2016	2016	Characterisation of major histocompatibility complex class I genes in Japanese Ranidae frogs	Classical MHC class I	Rana ornativentris	Anura	Ranidae	positive	-	-	-	-	-	-	4	1.33333	3	1	-	-	-	-	-	-	-	Sequence
Lau et al. 2016	2016	Characterisation of major histocompatibility complex class I genes in Japanese Ranidae frogs	Classical MHC class I	Rana tagoi	Anura	Ranidae	positive	-	-	-	-	-	-	3.14286	1.04762	3	1	-	-	-	-	-	-	-	Sequence
Li et al. 2016	2016	Diversifying selection is the dominant factor affecting the geographical variation of MHC class II genes in the Omei tree frog	Classical MHC class II	Zhangixalus omeimontis	Anura	Rhacophoridae	positive (strength diff between pops)	-	-	-	-	-	Isolation by distance	0.604651	0.20155	3	-	-	-	-	-	-	-	-	Sequence
Lillie et al. 2016	2016	Molecular characterization of MHC class II in the Australian invasive cane toad reveals multiple splice variants	Classical MHC class II	Rhinella marina	Anura	Bufonidae	-	-	-	-	-	-	-	1.125	0.28125	4	-	-	-	-	-	1(-a1)	-	-	Sequence (from RNA)
Lillie et al. 2016	2016	Molecular characterization of MHC class II in the Australian invasive cane toad reveals multiple splice variants	Classical MHC class II	Rhinella marina	Anura	Bufonidae	-	-	-	-	-	-	-	1.125	0.375	3	-	-	-	-	-	1(-b1)	-	-	Sequence (from RNA)
Luo et al. 2016	2016	Male-male competition drives sexual selection and group spawning in the Omei treefrog, Rhacophorus omeimontis	Classical MHC class II	Zhangixalus omeimontis	Anura	Rhacophoridae	-	-	-	-	-	-	-	0.0509554	0.0254777	2	-	-	-	-	-	-	-	heterozygosity did not increase reproductive success	Sequence
Savage & Zamudio, 2016	2016	Adaptive tolerance to a pathogenic fungus drives major histocompatibility complex evolution in natural amphibian populations	Classical MHC class II	Lithobates yavapaiensis	Anura	Ranidae	positive	Chytrid - Bd	Supertype	-	Alleles/Supertype	-	-	0.65625	0.65625	1	-	-	-	-	-	-	-	-	Sequence
Banach et al. 2017	2017	Exploring the functions of nonclassical MHC class Ib genes in Xenopus laevis by the CRISPR/Cas9 system	Non-classical MHC class I	Xenopus laevis	Anura	Pipidae	-	-	-	-	-	-	-	-	-	-	-	-	-	-	-	-	-	-	qPCR
Cortazar-Chinarro et al. 2017	2017	Drift, selection, or migration? Processes affecting genetic differentiation and variation along a latitudinal gradient in an amphibian	Classical MHC class II	Rana arvalis	Anura	Ranidae	positive(north)/diversifying (south)	-	-	-	-	-	Decreasing allelic richness towards north	0.275362	0.275362	1	-	-	-	-	-	-	-	-	Sequence
Didinger et al. 2017	2017	Multiple major histocompatibility complex class I genes in Asian anurans: Ontogeny and phylogeny	Classical MHC class I	Bufo gargarizans	Anura	Bufonidae	positive	-	-	-	-	-	-	1.35	0.3375	4	1	present	present	-	present	-	-	-	Sequence (from RNA)
Didinger et al. 2017	2017	Multiple major histocompatibility complex class I genes in Asian anurans: Ontogeny and phylogeny	Classical MHC class I	Hyla japonica	Anura	Hylidae	positive	-	-	-	-	-	-	1.53333	0.383333	4	1	present	present	-	present	-	-	-	Sequence (from RNA)
Hu et al. 2017	2017	Pathogen resistance and gene frequency stability of major histocompatibility complex class IIB alleles in the giant spiny frog Quasipaa spinosa	Classical MHC class II	Quasipaa spinosa	Anura	Dicroglossidae	-	Aeromonas	-	Alleles	-	-	-	0.275	0.0916667	3	-	-	-	-	-	-	-	-	Sequence
Kosch et al. 2017	2017	Characterization of MHC class IA in the endangered southern corroboree frog	Classical MHC class I	Pseudophryne corroboree	Anura	Myobatrachidae	positive/purifying	-	-	-	-	-	-	1.03409	0.258523	4	-	-	-	-	-	-	-	-	Sequence (from RNA)
Lau et al. 2017	2017	Transcriptome analyses of immune tissues from three Japanese frogs (genus Rana) reveals their utility in characterizing major histocompatibility complex class II	Classical MHC class II	Rana japonica	Anura	Ranidae	-	-	-	-	-	-	-	-	-	-	-	-	-	-	upregulated	-	-	-	RNAseq
Lau et al. 2017	2017	Transcriptome analyses of immune tissues from three Japanese frogs (genus Rana) reveals their utility in characterizing major histocompatibility complex class II	Classical MHC class II	Rana ornativentris	Anura	Ranidae	-	-	-	-	-	-	-	-	-	-	-	-	upregulated, low expression	-	upregulated	-	-	-	RNAseq
Lau et al. 2017	2017	Transcriptome analyses of immune tissues from three Japanese frogs (genus Rana) reveals their utility in characterizing major histocompatibility complex class II	Classical MHC class II	Rana tagoi	Anura	Ranidae	-	-	-	-	-	-	-	-	-	-	-	-	-	-	upregulated	-	-	-	RNAseq
Lau et al. 2017	2017	Transcriptome analyses of immune tissues from three Japanese frogs (genus Rana) reveals their utility in characterizing major histocompatibility complex class II	Classical MHC class II	Rana japonica	Anura	Ranidae	balancing	-	-	-	-	-	-	1.28571	0.642857	2	-	-	-	-	-	-	-	-	Sequence
Lau et al. 2017	2017	Transcriptome analyses of immune tissues from three Japanese frogs (genus Rana) reveals their utility in characterizing major histocompatibility complex class II	Classical MHC class II	Rana ornativentris	Anura	Ranidae	balancing	-	-	-	-	-	-	1.57143	1.57143	1	1	-	-	-	-	-	-	-	Sequence
Lau et al. 2017	2017	Transcriptome analyses of immune tissues from three Japanese frogs (genus Rana) reveals their utility in characterizing major histocompatibility complex class II	Classical MHC class II	Rana tagoi	Anura	Ranidae	balancing	-	-	-	-	-	-	1.85714	1.85714	1	1	-	-	-	-	-	-	-	Sequence
Lau et al. 2017	2017	Transcriptome analyses of immune tissues from three Japanese frogs (genus Rana) reveals their utility in characterizing major histocompatibility complex class II	Classical MHC class I	Rana japonica	Anura	Ranidae	-	-	-	-	-	-	-	-	-	-	-	-	low	-	high	-	-	-	RNAseq
Lau et al. 2017	2017	Transcriptome analyses of immune tissues from three Japanese frogs (genus Rana) reveals their utility in characterizing major histocompatibility complex class II	Classical MHC class I	Rana ornativentris	Anura	Ranidae	-	-	-	-	-	-	-	-	-	-	-	-	none	-	low	-	-	-	RNAseq
Lau et al. 2017	2017	Transcriptome analyses of immune tissues from three Japanese frogs (genus Rana) reveals their utility in characterizing major histocompatibility complex class II	Classical MHC class I	Rana tagoi	Anura	Ranidae	-	-	-	-	-	-	-	-	-	-	-	-	none	-	high	-	-	-	RNAseq
Lillie et al. 2017	2017	Variation in Major Histocompatibility Complex diversity in invasive cane toad populations	Classical MHC class I	Rhinella marina	Anura	Bufonidae	-	-	-	-	-	-	Reduced diversity in expansion front, and in invasion range compared to native	0.0392157	-	-	-	-	-	-	-	-	-	-	Sequence
Lillie et al. 2017	2017	Variation in Major Histocompatibility Complex diversity in invasive cane toad populations	Classical MHC class II	Rhinella marina	Anura	Bufonidae	-	-	-	-	-	-	No reduced diversity at expansion front	0.0315789	-	-	-	-	-	-	-	-	-	-	Sequence
Liu et al. 2017	2017	Limited polymorphism of the functional MHC class II B gene in the black-spotted frog (Pelophylax nigromaculatus) identified by locus-specific genotyping	Classical MHC class II	Pelophylax nigromaculatus	Anura	Ranidae	purifying	-	-	-	-	-	-	0.149254	0.149254	1	0	-	-	-	-	-	-	-	Sequence
Mulder et al. 2017	2017	Evolutionary dynamics of an expressed MHC class II beta locus in the Ranidae (Anura) uncovered by genome walking and high-throughput amplicon sequencing	Classical MHC class II	Lithobates/Rana/Pelophylax (L. chiricahuensis, L. catesbeianus, L. sylvaticus, L. virgatipes, L. palustris, L. vaillanti, L. spenocephalus, L. forreri, L. clamitans, L. yavapaiensis , L. blairi, R. temporaria, R. arvalis, R. macrocnemis, R. pyrenaica, R. iberica, P. lessonae)	Anura	Ranidae	positive	-	-	-	-	-	-	0.730769	0.730769	1	1	-	-	-	-	-	-	-	Sequence
Mulder et al. 2017	2017	Evolutionary dynamics of an expressed MHC class II beta locus in the Ranidae (Anura) uncovered by genome walking and high-throughput amplicon sequencing	Classical MHC class II	Lithobates chiricahuensis	Anura	Ranidae	positive	-	-	-	-	-	-	0.666667	0.666667	1	-	-	-	-	-	-	-	-	Sequence
Mulder et al. 2017	2017	Evolutionary dynamics of an expressed MHC class II beta locus in the Ranidae (Anura) uncovered by genome walking and high-throughput amplicon sequencing	Classical MHC class II	Lithobates yavapaiensis	Anura	Ranidae	positive	-	-	-	-	-	-	0.75	0.75	1	-	-	-	-	-	-	-	-	Sequence
Wang et al. 2017	2017	Pathogen richness and abundance predict patterns of adaptive major histocompatibility complex variation in insular amphibians	Classical MHC class I	Pelophylax nigromaculatus	Anura	Ranidae	positive	Viruses	-	-	-	Diversity/supertype correlated with pathogen abundance/richness	More alleles in mainland, no isolation by distance	0.690741	0.690741	1	-	-	-	-	-	-	-	-	Sequence
Cortazar-Chinarro et al. 2018	2018	Signatures of historical selection on MHC reveal different selection patterns in the moor frog (Rana arvalis)	Classical MHC class II	Rana arvalis	Anura	Ranidae	strong divergent (south) positive (north)	-	-	-	-	-	higher allelic richness in refugium (south)	0.275362	0.275362	1	-	-	-	-	-	-	-	-	Sequence (from RNA)
Edholm et al. 2018	2018	Distinct MHC class I-like interacting invariant T cell lineage at the forefront of mycobacterial immunity uncovered in Xenopus	Non-classical MHC class I	Xenopus laevis	Anura	Pipidae	-	Mycobacteria	-	-	-	imparing it increased susceptibility	-	-	-	-	-	-	-	-	-	-	-	-	qPCR
Fijarcyk et al. 2018	2018	Balancing selection and introgression of newt immune-response genes	Classical MHC class I	Lissotriton sp.	Caudata	Salamandridae	balancing	-	-	-	-	-	MHC follows phylogeny tree	-	-	-	1	-	-	-	-	-	-	-	Sequencing
Hernández-Gómez et al. 2018	2018	Influence of immunogenetics, sex and body condition on the cutaneous microbial communities of two giant salamanders	Classical MHC class II	Cryptobranchus alleganiensis	Caudata	Cryptobranchidae	positive	Microbiota	-	-	-	related to allele presence/divergence	-	0.489796	0.163265	3	1	-	-	-	-	-	-	-	Sequence
Ke et al. 2018	2018	Divergent transcriptomic responses underlying the ranaviruses-amphibian interaction processes on interspecies infection of Chinese giant salamander	Classical MHC class I	Andrias davidianus	Caudata	Cryptobranchidae	-	Ranavirus - 2 types	-	-	-	downregulation in less dangerous type in d1, upregulation in d7 in dangerous type	-	-	-	-	-	-	-	-	-	-	-	-	RNAseq
Kiemnec‑Tyburczy et al. 2018	2018	Genetic variation and selection of MHC class I loci differ in two congeneric frogs	Classical MHC class I	Agalychnis callidryas	Anura	Hylidae	positive (both exons)	-	-	-	-	-	more alleles (higher range)	1.45	0.483333	3	1	-	-	-	-	-	-	-	Sequence
Kiemnec‑Tyburczy et al. 2018	2018	Genetic variation and selection of MHC class I loci differ in two congeneric frogs	Classical MHC class I	Agalychnis lemur	Anura	Hylidae	positive (one exon)	-	-	-	-	-	more diverse alleles (smaller range)	1.1	0.366667	3	1	-	-	-	-	-	-	-	Sequence
Savage et al. 2018	2018	Lost but not forgotten: MHC genotypes predict overwinter survival despite depauperate MHC diversity in a declining frog	Classical MHC class II	Lithobates chiricahuensis	Anura	Ranidae	positive (not in all alleles)	Chytrid - Bd	Allele	Allele(homozygous)	-	-	-	0.0274725	0.0274725	1	1	-	-	-	-	-	-	-	Sequence
Talarico et al. 2018	2018	Genetic drift shaped MHC IIB diversity of an endangered anuran species within the Italian glacial refugium	Classical MHC class II	Bombina pachypus	Anura	Bombinatoridae	positive (historical)	-	-	-	-	-	higher allelic richness in refugium (south)	0.116197	0.0580986	2	1	-	-	-	-	-	-	-	Sequence
Talarico et al. 2018	2018	Genetic drift shaped MHC IIB diversity of an endangered anuran species within the Italian glacial refugium	Classical MHC class II	Bombina variegata	Anura	Bombinatoridae	positive (historical)	-	-	-	-	-	-	0.888889	0.444444	2	1	-	-	-	-	-	-	-	Sequence
Banach et al. 2019	2019	Impacts of the MHC class I-like XNC10 and innate-like T cells on tumor tolerance and rejection in the amphibian Xenopus	Non-classical MHC class I	Xenopus laevis	Anura	Pipidae	-	Tumor	-	-	-	knockout didn't detect, also tumor relies on MHCib to evade immunity	-	-	-	-	-	-	-	-	-	-	-	-	qPCR
Belasen et al. 2019	2019	Long-Term Habitat Fragmentation Is Associated With Reduced MHC IIB Diversity and Increased Infections in Amphibian Hosts	Classical MHC class II	Thoropa taophora	Anura	Cycloramphidae	positive	Chytrid - Bd	-	Heterozygosity	-	-	low allelic richness in islands (but same heterozygosity)	0.150838	0.150838	1	-	-	-	-	-	-	-	-	Sequence
Chen et al. 2019	2019	The MHC Class Ia Genes in Chenfu's Treefrog (Zhangixalus chenfui) Evolved via Gene Duplication, Recombination, and Selection	Classical MHC class I	Zhangixalus chenfui	Anura	Rhacophoridae	positive	-	-	-	-	-	-	1.76923	0.589744	3	1	-	-	-	-	-	-	-	Sequence
Dudek et al. 2019	2019	Massive introgression of major histocompatibility complex (MHC) genes in newt hybrid zones	Classical MHC class I	Lissotriton vulgaris/montandoni	Caudata	Salamandridae	none	-	-	-	-	-	introgression	0.547945	0.136986	4	-	-	-	-	-	-	-	-	Sequence
Dudek et al. 2019	2019	Massive introgression of major histocompatibility complex (MHC) genes in newt hybrid zones	Classical MHC class II	Lissotriton vulgaris/montandoni	Caudata	Salamandridae	positive	-	-	-	-	-	introgression	0.157109	0.157109	1	-	-	-	-	-	-	-	-	Sequence
Edholm et al. 2019	2019	Critical Role of an MHC Class I-Like/Innate-Like T Cell Immune Surveillance System in Host Defense against Ranavirus (Frog Virus 3) Infection	Non-classical MHC class I	Xenopus laevis	Anura	Pipidae	-	Ranavirus	-	-	-	infection increases epxression	-	-	-	-	-	-	-	-	-	-	-	-	qPCR
Hernández-Gómez et al. 2019	2019	Local adaptation of the MHC class II beta gene in populations of wood frogs (Lithobates sylvaticus) correlates with proximity to agriculture	Classical MHC class II	Lithobates sylvaticus	Anura	Ranidae	balancing	Trematode	-	Diversity	-	-	no isolation by distance	0.0816901	0.0816901	1	-	-	-	-	-	-	-	-	Sequence
Kosch et al. 2019	2019	Genetic potential for disease resistance in critically endangered amphibians decimated by chytridiomycosis	Classical MHC class I	Pseudophryne corroboree	Anura	Myobatrachidae	positive/balancing	Chytrid - Bd	Alleles/supertype	Heterozygosity	-	-	-	0.289474	0.0578947	5	-	-	-	-	-	-	-	-	Sequence
Robert et al. 2019	2019	Developmental exposure to chemicals associated with unconventional oil and gas extraction alters immune homeostasis and viral immunity of the amphibian Xenopus	Classical MHC class II	Xenopus laevis	Anura	Pipidae	-	-	-	-	-	-	-	-	-	-	-	-	-	-	low amount MHC expressing cells when grew with chemicals	-	-	-	flow cytometry
Savage et al. 2019	2019	Functional variation at an expressed MHC class II locus associates with Ranavirus infection intensity in larval anuran populations	Classical MHC class II	Lithobates sylvaticus	Anura	Ranidae	balancing	Ranavirus	-	-	heterozygosity and supertypes	Alleles related to infection intensity	-	0.0598802	0.0598802	1	-	-	-	-	-	-	-	-	Sequence
Talarico et al. 2019	2019	MHC structuring and divergent allele advantage in a urodele amphibian: a hierarchical multi-scale approach	Classical MHC class II	Triturus carnifex	Caudata	Salamandridae	positive (historical)	-	-	-	-	-	no isolation by distance	0.0902778	0.0902778	1	-	-	-	-	-	-	-	-	Sequence
Ellison et al. 2020	2020	Temperature-mediated shifts in salamander transcriptomic responses to the amphibian-killing fungus	Classical MHC class I	Plethodon cinereus	Caudata	Plethodontidae	-	Chytrid - Bd	-	Higher expression	-	-	-	-	-	-	-	-	-	-	-	-	-	-	RNAseq
Ellison et al. 2020	2020	Temperature-mediated shifts in salamander transcriptomic responses to the amphibian-killing fungus	Classical MHC class I	Plethodon cinereus	Caudata	Plethodontidae	-	Chytrid - Bd	-	-	-	Underexpressed at medium temps or overexpressed at medium temps and underexpressed at high temps in infected individuals	-	-	-	-	-	-	-	-	-	-	-	-	RNAseq
Ellison et al. 2020	2020	Temperature-mediated shifts in salamander transcriptomic responses to the amphibian-killing fungus	Classical MHC class II	Plethodon cinereus	Caudata	Plethodontidae	-	Chytrid - Bd	-	-	-	Underexpressed at low temps in infected individuals	-	-	-	-	-	-	-	-	-	-	-	-	RNAseq
Gong et al. 2020	2020	Population demographic history and adaptability of the vulnerable Lolokou Sucker Frog	Classical MHC class II	Amolops loloensis	Anura	Ranidae	positive	-	-	-	-	-	-	0.342857	-	-	-	-	-	-	-	-	-	-	Sequence
Lau et al. 2020	2020	Expression Changes of MHC and Other Immune Genes in Frog Skin during Ontogeny	Classical MHC class I	Rana ornativentris	Anura	Ranidae	-	-	-	-	-	-	-	-	-	-	-	very little	increase	mantained	mantained	-	-	-	qPCR
Lau et al. 2020	2020	Expression Changes of MHC and Other Immune Genes in Frog Skin during Ontogeny	Classical MHC class I	Rana ornativentris	Anura	Ranidae	-	-	-	-	-	-	-	-	-	-	-	very little	increase	mantained	mantained	-	-	-	RNAseq
Lau et al. 2020	2020	Expression Changes of MHC and Other Immune Genes in Frog Skin during Ontogeny	Classical MHC class I	Xenopus tropicalis	Anura	Pipidae	-	-	-	-	-	-	-	-	-	-	-	very little	increase	mantained	mantained	-	-	-	RNAseq
Lau et al. 2020	2020	Expression Changes of MHC and Other Immune Genes in Frog Skin during Ontogeny	Classical MHC class II	Rana ornativentris	Anura	Ranidae	-	-	-	-	-	-	-	-	-	-	-	little	increase	mantained	mantained	-	-	-	qPCR
Lau et al. 2020	2020	Expression Changes of MHC and Other Immune Genes in Frog Skin during Ontogeny	Classical MHC class II	Rana ornativentris	Anura	Ranidae	-	-	-	-	-	-	-	-	-	-	-	very little	increase	mantained	mantained	-	-	-	RNAseq
Lau et al. 2020	2020	Expression Changes of MHC and Other Immune Genes in Frog Skin during Ontogeny	Classical MHC class II	Xenopus tropicalis	Anura	Pipidae	-	-	-	-	-	-	-	-	-	-	-	very little	increase	mantained	mantained	-	-	-	RNAseq
McDonald et al. 2020	2020	Incapacitating effects of fungal coinfection in a novel pathogen system	Classical MHC class I	Notophthalmus viridescens	Caudata	Salamandridae	-	Chytrid - Bd/Bsal	-	-	-	Co-infection weak upregulation, lower than single bsal infection	-	-	-	-	-	-	-	-	-	-	-	-	RNAseq
Savage et al. 2020	2020	Sustained immune activation is associated with susceptibility to the amphibian chytrid fungus	Classical MHC class II	Lithobates yavapaiensis	Anura	Ranidae	-	Chytrid - Bd	Increase expression late infection, more heterozygous	-	-	-	-	0.324675	0.0649351	5	-	-	-	-	-	-	-	-	RNAseq
Williams et al. 2020	2020	Depauperate major histocompatibility complex variation in the endangered reticulated flatwoods salamander (Ambystoma bishopi)	Classical MHC class I	Ambystoma bishopi	Caudata	Ambystomatidae	none	-	-	-	-	-	-	0.0157895	0.0157895	1	-	-	-	-	-	-	-	-	Sequence
Williams et al. 2020	2020	Depauperate major histocompatibility complex variation in the endangered reticulated flatwoods salamander (Ambystoma bishopi)	Classical MHC class II	Ambystoma bishopi	Caudata	Ambystomatidae	none	-	-	-	-	-	-	0.0537634	0.0537634	1	-	-	-	-	-	-	-	-	Sequence
